# Supplementary material for: Cold sensing by NaV1.8-positive and NaV1.8-negative sensory neurons
Source: Proc Natl Acad Sci U S A. 2019 Feb 12;116(9):3811–6. doi: 10.1073/pnas.1814545116 (PMC6397562; doi:10.1073/pnas.1814545116)
Supplement: Supplementary File [file pnas.1814545116.sd01.xlsx]

## Sheet: Avg. comparison
ID	Gene Symbol	Description	Group	GCaMP3 Avg (log2)	Tomato Avg (log2)	Fold Change	P-val
TC0100000001.mm.1	Gm16088; AC157543.3	predicted gene 16088; Novel DeoxyUTP pyrophosphatase/Aspartyl protease (EG545238) pseudogene	Pseudogene	6.6	6.52	1.06	0.4365
TC0100000002.mm.1			NonCoding	7.32	5.16	4.5	9.86e-05
TC0100000003.mm.1	Gm26206	predicted gene, 26206 [Source:MGI Symbol;Acc:MGI:5455983]	Small_RNA	5.42	6.41	-1.98	0.3073
TC0100000004.mm.1	Gm1992; RP23-115I1.1	predicted gene 1992 [Source:MGI Symbol;Acc:MGI:3780162]; novel transcript, antisense to Xkr4	NonCoding	8.01	7.08	1.9	0.0419
TC0100000005.mm.1	Gm10568	PREDICTED: predicted gene 10568 (Gm10568), miscRNA.	NonCoding	7.13	5.58	2.94	0.0231
TC0100000006.mm.1			NonCoding	6.36	5.8	1.47	0.0456
TC0100000007.mm.1			NonCoding	5.99	5.66	1.26	0.1188
TC0100000008.mm.1	Gm22307	predicted gene, 22307 [Source:MGI Symbol;Acc:MGI:5452084]	Small_RNA	7.49	15.71	-297.36	1.5e-05
TC0100000009.mm.1			NonCoding	6.56	5.19	2.58	0.0046
TC0100000011.mm.1			NonCoding	6.3	6.17	1.09	0.6756
TC0100000012.mm.1	Gm16041; AC102242.1	predicted gene 16041 [Source:MGI Symbol;Acc:MGI:3801909]; novel transcript	NonCoding	6.48	4.21	4.82	0.0008
TC0100000013.mm.1	Gm17101	predicted gene 17101 [Source:MGI Symbol;Acc:MGI:4937928]	Pseudogene	5.91	4.33	3	0.0008
TC0100000014.mm.1	Atp6v1h	ATPase, H+ transporting, lysosomal V1 subunit H	Coding	6.98	7.78	-1.74	0.0322
TC0100000015.mm.1			NonCoding	7.85	9.61	-3.37	0.0034
TC0100000016.mm.1			NonCoding	7.55	6.88	1.59	0.4537
TC0100000017.mm.1			NonCoding	5.87	4.67	2.3	0.0228
TC0100000018.mm.1	Oprk1	opioid receptor, kappa 1	Multiple_Complex	6.56	4.91	3.14	0.0019
TC0100000019.mm.1			NonCoding	6.07	5.83	1.18	0.3697
TC0100000020.mm.1			NonCoding	5.04	4.38	1.58	0.0637
TC0100000021.mm.1	Rb1cc1	RB1-inducible coiled-coil 1	Multiple_Complex	7.43	9.14	-3.27	0.0002
TC0100000022.mm.1	Fam150a	family with sequence similarity 150, member A	Coding	6.7	4.88	3.53	0.0001
TC0100000023.mm.1	St18	suppression of tumorigenicity 18	Multiple_Complex	6.45	5.21	2.37	0.0008
TC0100000025.mm.1			NonCoding	5.71	4.59	2.18	0.013
TC0100000026.mm.1			NonCoding	6.75	5.14	3.04	0.0008
TC0100000027.mm.1	Pcmtd1	protein-L-isoaspartate (D-aspartate) O-methyltransferase domain containing 1	Multiple_Complex	7.74	10.15	-5.35	0.0001
TC0100000028.mm.1			NonCoding	6.11	6.71	-1.52	0.1747
TC0100000029.mm.1			NonCoding	6.81	7.74	-1.91	0.136
TC0100000030.mm.1	Gm9826	predicted gene 9826 [Source:MGI Symbol;Acc:MGI:3642725]	Pseudogene	7.04	6.71	1.26	0.3309
TC0100000031.mm.1	Gm23274	predicted gene, 23274 [Source:MGI Symbol;Acc:MGI:5453051]	Small_RNA	6.26	5.75	1.42	0.5045
TC0100000032.mm.1			NonCoding	6.01	4.8	2.33	0.1666
TC0100000033.mm.1			NonCoding	6.21	4.59	3.08	0.002
TC0100000034.mm.1	Gm24276	predicted gene, 24276 [Source:MGI Symbol;Acc:MGI:5454053]	Precursor_microRNA	7.27	6.57	1.62	0.6401
TC0100000035.mm.1			NonCoding	6.51	5.17	2.54	0.0344
TC0100000036.mm.1			NonCoding	6.81	4.58	4.69	0.0066
TC0100000037.mm.1	Gm24765	predicted gene, 24765 [Source:MGI Symbol;Acc:MGI:5454542]	Small_RNA	6.12	4.87	2.38	0.0541
TC0100000038.mm.1	Rrs1	RRS1 ribosome biogenesis regulator homolog (S. cerevisiae)	Coding	7.22	6.93	1.22	0.1658
TC0100000039.mm.1	Adhfe1	alcohol dehydrogenase, iron containing, 1	Multiple_Complex	7.24	6.49	1.69	0.1693
TC0100000040.mm.1	Gm6161	predicted gene 6161 [Source:MGI Symbol;Acc:MGI:3644104]	Pseudogene	8.23	12.71	-22.3	3.53e-06
TC0100000041.mm.1	3110035E14Rik	RIKEN cDNA 3110035E14 gene	Coding	6.56	5.21	2.55	0.0006
TC0100000042.mm.1			NonCoding	6.04	4.11	3.8	0.0059
TC0100000043.mm.1	1700034P13Rik	RIKEN cDNA 1700034P13 gene	NonCoding	5.8	4.48	2.5	0.002
TC0100000044.mm.1	Sgk3	serum/glucocorticoid regulated kinase 3	Multiple_Complex	7.02	7.18	-1.12	0.6973
TC0100000045.mm.1	Mcmdc2	minichromosome maintenance domain containing 2	Multiple_Complex	6.6	5.23	2.58	0.0007
TC0100000046.mm.1			NonCoding	5.12	4.54	1.49	0.0215
TC0100000047.mm.1	Gm15818; AC102570.3	predicted gene 15818 [Source:MGI Symbol;Acc:MGI:3801960]; Novel transcript	NonCoding	7.29	5.66	3.1	0.0115
TC0100000048.mm.1	Cspp1	centrosome and spindle pole associated protein 1	Multiple_Complex	7.36	7.89	-1.44	0.0455
TC0100000049.mm.1			NonCoding	6.24	4.65	3	0.043
TC0100000050.mm.1	Gm26348	predicted gene, 26348	NonCoding	6.73	5.82	1.88	0.0129
TC0100000051.mm.1			NonCoding	11.01	14.15	-8.8	0.0031
TC0100000052.mm.1	Gm15603	predicted gene 15603 [Source:MGI Symbol;Acc:MGI:3783050]	Multiple_Complex	5.39	5.17	1.17	0.4391
TC0100000053.mm.1			NonCoding	7.31	5.65	3.16	0.0214
TC0100000054.mm.1	Gm22963	predicted gene, 22963 [Source:MGI Symbol;Acc:MGI:5452740]	Small_RNA	5.9	5.52	1.29	0.1646
TC0100000055.mm.1	Prex2	phosphatidylinositol-3,4,5-trisphosphate-dependent Rac exchange factor 2	Multiple_Complex	6.71	11.62	-30.14	1.24e-07
TC0100000056.mm.1	A830018L16Rik	RIKEN cDNA A830018L16 gene	Multiple_Complex	7.58	7.51	1.06	0.9185
TC0100000057.mm.1			NonCoding	6.75	5.84	1.89	0.0543
TC0100000058.mm.1			NonCoding	6.54	5.52	2.03	0.0155
TC0100000059.mm.1	Gm22633	predicted gene, 22633 [Source:MGI Symbol;Acc:MGI:5452410]	Small_RNA	9.31	14.15	-28.65	1.09e-06
TC0100000060.mm.1	Mir6341	microRNA 6341	Precursor_microRNA	5.71	4.83	1.83	0.2144
TC0100000061.mm.1	Gm2383	predicted gene 2383 [Source:MGI Symbol;Acc:MGI:3780551]	Pseudogene	9.24	11.65	-5.32	0.0001
TC0100000062.mm.1	Gm6216	predicted gene 6216 [Source:MGI Symbol;Acc:MGI:3647030]	Pseudogene	6.51	5.86	1.57	0.0679
TC0100000063.mm.1	Gm17644	predicted gene, 17644	NonCoding	6.26	4.8	2.76	0.0013
TC0100000064.mm.1	Sulf1	sulfatase 1	Multiple_Complex	7.04	8.75	-3.26	0.0036
TC0100000065.mm.1			NonCoding	5.59	6.02	-1.35	0.2425
TC0100000066.mm.1	Gm5250	predicted gene 5250 [Source:MGI Symbol;Acc:MGI:3647667]	Coding	4.37	4.47	-1.07	0.591
TC0100000067.mm.1			NonCoding	5.94	4.66	2.43	0.1309
TC0100000068.mm.1	Gm27881	predicted gene, 27881 [Source:MGI Symbol;Acc:MGI:5531263]	Precursor_microRNA	3.93	3.62	1.25	0.3125
TC0100000069.mm.1			NonCoding	6.4	5.99	1.32	0.5389
TC0100000070.mm.1			NonCoding	7.05	4.52	5.77	0.0048
TC0100000071.mm.1	Xkr9	X Kell blood group precursor related family member 9 homolog	Coding	6.01	5.09	1.9	0.0112
TC0100000072.mm.1			NonCoding	6.45	5.04	2.65	0.0029
TC0100000073.mm.1	Gm25491	predicted gene, 25491	NonCoding	6.9	4.86	4.11	0.0501
TC0100000074.mm.1			NonCoding	5.97	5.38	1.5	0.0517
TC0100000075.mm.1			NonCoding	6.83	5.07	3.38	0.0004
TC0100000076.mm.1	Gm22616	predicted gene, 22616 [Source:MGI Symbol;Acc:MGI:5452393]	Precursor_microRNA	12.16	17.97	-56.22	0.001
TC0100000077.mm.1			NonCoding	7.6	5.97	3.08	0.0013
TC0100000078.mm.1			NonCoding	7.02	7.06	-1.03	0.388
TC0100000079.mm.1	Gm9947	predicted gene 9947 [Source:MGI Symbol;Acc:MGI:3642739]	Multiple_Complex	6.71	5.61	2.14	0.006
TC0100000080.mm.1			NonCoding	5.73	5.14	1.5	0.0865
TC0100000081.mm.1	Rpl5-ps1	ribosomal protein L5, pseudogene 1	Pseudogene	7.28	10.62	-10.12	0.0001
TC0100000082.mm.1	Kcnb2	potassium voltage gated channel, Shab-related subfamily, member 2	Multiple_Complex	7.13	8.38	-2.37	0.1178
TC0100000083.mm.1			NonCoding	8.32	10.03	-3.28	0.2944
TC0100000084.mm.1			NonCoding	6.05	6.01	1.03	0.6262
TC0100000085.mm.1			NonCoding	5.92	5.75	1.13	0.1455
TC0100000086.mm.1			NonCoding	7.52	5.86	3.16	0.0022
TC0100000087.mm.1			NonCoding	6.93	6.22	1.63	0.0185
TC0100000088.mm.1			NonCoding	7.18	6.97	1.16	0.4209
TC0100000089.mm.1			NonCoding	6.31	9.93	-12.25	0.0068
TC0100000090.mm.1	Gm25168	predicted gene, 25168 [Source:MGI Symbol;Acc:MGI:5454945]	Small_RNA	5.13	4.94	1.14	0.2851
TC0100000091.mm.1			NonCoding	6.58	5.04	2.92	0.0639
TC0100000092.mm.1	Terf1	telomeric repeat binding factor 1; telomeric repeat binding factor 1 (Terf1), mRNA.	Coding	6.96	8.56	-3.02	0.0009
TC0100000093.mm.1			NonCoding	6.38	7	-1.54	0.6925
TC0100000094.mm.1			NonCoding	5.91	6.25	-1.26	0.2124
TC0100000095.mm.1	Gm23259	predicted gene, 23259	NonCoding	5.63	5.19	1.35	0.1312
TC0100000096.mm.1	Gm7634	PREDICTED: predicted gene 7634 (Gm7634), miscRNA.	NonCoding	6.49	6.62	-1.09	0.6276
TC0100000097.mm.1	Rdh10	retinol dehydrogenase 10 (all-trans)	Multiple_Complex	6.38	7.06	-1.61	0.09
TC0100000098.mm.1	Gm7568; AC167117.2	predicted gene 7568 [Source:MGI Symbol;Acc:MGI:3649156]; novel transcript	NonCoding	6.23	5.27	1.95	0.0176
TC0100000099.mm.1			NonCoding	4.88	4.13	1.69	0.0156
TC0100000100.mm.1	D030040B21Rik	RIKEN cDNA D030040B21 gene	NonCoding	6.79	5.73	2.09	0.0702
TC0100000101.mm.1	Tmem70	transmembrane protein 70	Multiple_Complex	8.34	8.36	-1.01	0.5381
TC0100000102.mm.1			NonCoding	6.53	4.5	4.07	0.0012
TC0100000103.mm.1	Ly96	lymphocyte antigen 96	Coding	8.53	8.46	1.05	0.5536
TC0100000104.mm.1			NonCoding	5.51	7.78	-4.83	0.0772
TC0100000105.mm.1			NonCoding	6.12	5.61	1.42	0.1576
TC0100000106.mm.1			NonCoding	7.01	5.54	2.77	0.0573
TC0100000107.mm.1			NonCoding	6.64	5.5	2.2	0.0504
TC0100000108.mm.1			NonCoding	6.39	4.65	3.35	0.0081
TC0100000109.mm.1	Gdap1	ganglioside-induced differentiation-associated-protein 1	Multiple_Complex	8.23	7.44	1.73	0.075
TC0100000110.mm.1			NonCoding	6.72	5.4	2.51	0.0113
TC0100000111.mm.1	Gm25166	predicted gene, 25166 [Source:MGI Symbol;Acc:MGI:5454943]	Small_RNA	4.88	5.96	-2.11	0.0422
TC0100000112.mm.1	Pi15	peptidase inhibitor 15	Coding	6.09	6.25	-1.11	0.9772
TC0100000113.mm.1	Crispld1	cysteine-rich secretory protein LCCL domain containing 1	Coding	7.08	7.41	-1.26	0.4058
TC0100000114.mm.1			NonCoding	5.89	3.88	4.03	0.0005
TC0100000115.mm.1	Tfap2d	transcription factor AP-2, delta	Multiple_Complex	5.93	4.65	2.42	0.0008
TC0100000116.mm.1	Tfap2b	transcription factor AP-2 beta; transcription factor AP-2 beta (Tfap2b), transcript variant 1, mRNA.	Multiple_Complex	7.41	5.6	3.5	0.0002
TC0100000117.mm.1			NonCoding	5.97	4.94	2.05	0.0042
TC0100000118.mm.1			NonCoding	7.61	13.62	-64.77	2.57e-07
TC0100000119.mm.1			NonCoding	7.64	5.27	5.15	0.0103
TC0100000120.mm.1			NonCoding	5.9	5.1	1.74	0.009
TC0100000121.mm.1			NonCoding	5.89	5.7	1.14	0.8365
TC0100000122.mm.1			NonCoding	7.18	5.54	3.12	0.0002
TC0100000123.mm.1			NonCoding	7.57	5.99	3	0.0184
TC0100000124.mm.1	4930486I03Rik	RIKEN cDNA 4930486I03 gene	NonCoding	5.99	4.88	2.15	0.0118
TC0100000125.mm.1	Mir206; Mir133b	microRNA 206; microRNA 133b	Multiple_Complex	5.72	4.6	2.16	0.0101
TC0100000126.mm.1			NonCoding	5.18	4.2	1.96	0.028
TC0100000127.mm.1	Il17a	interleukin 17A	Coding	5.16	4.13	2.04	0.036
TC0100000128.mm.1			NonCoding	5.93	5.11	1.77	0.0486
TC0100000129.mm.1	Paqr8	progestin and adipoQ receptor family member VIII	Multiple_Complex	8.35	9.19	-1.79	0.0129
TC0100000130.mm.1			NonCoding	5.53	8.33	-6.96	0.0015
TC0100000131.mm.1	Efhc1	EF-hand domain (C-terminal) containing 1	Multiple_Complex	6.44	6.08	1.28	0.1428
TC0100000132.mm.1			NonCoding	4.4	4.28	1.08	0.7233
TC0100000133.mm.1	Tmem14a	transmembrane protein 14A	Coding	6.26	6.88	-1.54	0.126
TC0100000134.mm.1			NonCoding	6.26	5.74	1.44	0.5713
TC0100000135.mm.1	Gsta3	glutathione S-transferase, alpha 3	Multiple_Complex	6.89	5.68	2.32	0.0016
TC0100000136.mm.1	Gm7094	predicted pseudogene 7094 [Source:MGI Symbol;Acc:MGI:3648114]	Pseudogene	7.51	7.52	-1.01	0.3708
TC0100000137.mm.1	Khdc1a	KH domain containing 1A; Synthetic construct Mus musculus clone IMAGE:100066241, MGC:195378 KH domain containing 1A (Khdc1a) mRNA, encodes complete protein.	Multiple_Complex	6.84	5.45	2.63	0.0017
TC0100000138.mm.1	Gm16329	predicted gene 16329 [Source:MGI Symbol;Acc:MGI:3840126]	Multiple_Complex	6.21	5.06	2.21	0.0605
TC0100000139.mm.1	Gm16327	predicted gene 16327 [Source:MGI Symbol;Acc:MGI:3840125]	Multiple_Complex	5.05	4.71	1.27	0.7305
TC0100000140.mm.1	Khdc1c; Khdc1a	KH domain containing 1C; Synthetic construct Mus musculus clone IMAGE:100066241, MGC:195378 KH domain containing 1A (Khdc1a) mRNA, encodes complete protein.	Multiple_Complex	6.46	5.16	2.47	0.0018
TC0100000141.mm.1	Gm2709	predicted gene 2709 [Source:MGI Symbol;Acc:MGI:3780878]	Pseudogene	6.14	5.13	2.01	0.0277
TC0100000142.mm.1	Gm16533	predited gene 16533 [Source:MGI Symbol;Acc:MGI:4410373]	Multiple_Complex	5.9	5.52	1.3	0.7999
TC0100000143.mm.1	Khdc1b	KH domain containing 1B	Coding	6.37	5.07	2.46	0.0042
TC0100000144.mm.1	Gm16328	predicted gene 16328 [Source:MGI Symbol;Acc:MGI:3840127]	Pseudogene	6.69	5.68	2.01	0.0126
TC0100000145.mm.1			NonCoding	5.2	4.59	1.53	0.082
TC0100000146.mm.1			NonCoding	5.59	4.14	2.74	0.0006
TC0100000147.mm.1	Gm26580	predicted gene, 26580 [Source:MGI Symbol;Acc:MGI:5477074]	NonCoding	4.91	4.17	1.66	0.0188
TC0100000148.mm.1	Gm26866	predicted gene, 26866 [Source:MGI Symbol;Acc:MGI:5477360]	Pseudogene	4.91	3.99	1.88	0.0723
TC0100000149.mm.1			NonCoding	6.02	7.05	-2.04	0.0044
TC0100000150.mm.1			NonCoding	8.05	6.45	3.02	0.0004
TC0100000151.mm.1	Gm24176	predicted gene, 24176 [Source:MGI Symbol;Acc:MGI:5453953]	Small_RNA	4.83	4.78	1.04	0.4373
TC0100000152.mm.1			NonCoding	7.55	9.31	-3.38	0.1593
TC0100000153.mm.1			NonCoding	8.12	8.63	-1.42	0.2345
TC0100000154.mm.1	Mir30a	microRNA 30a	Precursor_microRNA	4.38	4	1.3	0.2582
TC0100000155.mm.1			NonCoding	5.88	10.07	-18.31	0.0001
TC0100000156.mm.1	Mir30c-2	microRNA 30c-2	Multiple_Complex	7.72	7.54	1.14	0.7505
TC0100000157.mm.1	Gm7784	predicted gene 7784 [Source:MGI Symbol;Acc:MGI:3645448]	Pseudogene	5.31	5.2	1.08	0.9013
TC0100000158.mm.1			NonCoding	5.79	5.34	1.37	0.0722
TC0100000159.mm.1	B3gat2	beta-1,3-glucuronyltransferase 2 (glucuronosyltransferase S)	Coding	5.74	5.23	1.43	0.0245
TC0100000160.mm.1	Gm26524	predicted gene, 26524	Coding	4.3	4.13	1.13	0.1515
TC0100000161.mm.1			NonCoding	7.12	5.83	2.44	0.0865
TC0100000162.mm.1			NonCoding	5.64	4.37	2.42	0.0018
TC0100000163.mm.1	Gm26607	predicted gene, 26607 [Source:MGI Symbol;Acc:MGI:5477101]	Pseudogene	6.21	5.05	2.23	0.0122
TC0100000164.mm.1	Col9a1	collagen, type IX, alpha 1	Multiple_Complex	6.31	5.46	1.8	0.0068
TC0100000165.mm.1			NonCoding	6.36	4.74	3.07	0.0013
TC0100000166.mm.1			NonCoding	5.28	4.51	1.71	0.0209
TC0100000167.mm.1			NonCoding	5.81	4.46	2.54	0.0032
TC0100000168.mm.1			NonCoding	14.59	18.5	-14.96	0.0201
TC0100000169.mm.1			NonCoding	8.42	15.86	-173.76	0.0008
TC0100000170.mm.1			NonCoding	14.5	18.77	-19.37	0.0212
TC0100000171.mm.1	Lmbrd1	LMBR1 domain containing 1	Coding	7.58	11.55	-15.66	1.16e-05
TC0100000172.mm.1			NonCoding	6.22	8.48	-4.81	1.81e-05
TC0100000173.mm.1			NonCoding	7.62	10.1	-5.6	3.63e-05
TC0100000174.mm.1	Gm15702	predicted gene 15702 [Source:MGI Symbol;Acc:MGI:3783142]	Multiple_Complex	5.76	4.91	1.8	0.0238
TC0100000175.mm.1			NonCoding	6.31	5.78	1.44	0.2161
TC0100000176.mm.1	Gm25294	predicted gene, 25294 [Source:MGI Symbol;Acc:MGI:5455071]	Small_RNA	8.23	6.3	3.81	0.0188
TC0100000177.mm.1	Gm9884	predicted gene 9884	Coding	6.66	6.64	1.01	0.6117
TC0100000178.mm.1			NonCoding	6.67	12.02	-40.85	8.04e-05
TC0100000179.mm.1	Gm24064	predicted gene, 24064 [Source:MGI Symbol;Acc:MGI:5453841]	Small_RNA	5.83	4.71	2.18	0.0299
TC0100000180.mm.1			NonCoding	7.03	5.66	2.59	0.0085
TC0100000181.mm.1			NonCoding	7.3	5.31	3.96	0.0006
TC0100000182.mm.1	Gm5524	PREDICTED: predicted gene 5524 (Gm5524), miscRNA.	NonCoding	4.95	4.92	1.02	0.6554
TC0100000183.mm.1			NonCoding	5.72	4.53	2.28	0.0048
TC0100000184.mm.1	Gm6462	predicted gene 6462	Pseudogene	6.17	5.46	1.63	0.973
TC0100000185.mm.1	Gm22679	predicted gene, 22679 [Source:MGI Symbol;Acc:MGI:5452456]	Precursor_microRNA	6.05	7.06	-2.01	0.2161
TC0100000186.mm.1	Mir6342	microRNA 6342	Precursor_microRNA	3.88	3.99	-1.08	0.6204
TC0100000187.mm.1	Gm23771	predicted gene, 23771 [Source:MGI Symbol;Acc:MGI:5453548]	Precursor_microRNA	6.74	8.36	-3.08	0.0006
TC0100000188.mm.1			NonCoding	6.49	4.8	3.21	0.0004
TC0100000189.mm.1			NonCoding	6.44	9.28	-7.12	0.0001
TC0100000190.mm.1			NonCoding	6.4	4.37	4.1	0.0023
TC0100000191.mm.1			NonCoding	4.3	3.74	1.47	0.0812
TC0100000192.mm.1			NonCoding	5.28	4.79	1.4	0.2075
TC0100000193.mm.1	Lgsn	lengsin, lens protein with glutamine synthetase domain	Multiple_Complex	7.07	4.92	4.43	0.0016
TC0100000194.mm.1	Pih1d3	PIH1 domain containing 3	Coding	6.21	5.41	1.74	0.2004
TC0100000195.mm.1	Gm4850	THO complex 4 pseudogene	NonCoding	5.1	4.03	2.1	0.0672
TC0100000196.mm.1	Gm6489	predicted gene 6489 [Source:MGI Symbol;Acc:MGI:3646684]	Coding	5.77	5.42	1.28	0.0771
TC0100000197.mm.1			NonCoding	5.86	4.88	1.98	0.0156
TC0100000198.mm.1	Gm19680	predicted gene, 19680 [Source:MGI Symbol;Acc:MGI:5011865]	Pseudogene	6.13	6.26	-1.1	0.4187
TC0100000199.mm.1	Gm7910	predicted gene 7910 [Source:MGI Symbol;Acc:MGI:3645646]	Pseudogene	5.29	4.77	1.43	0.0788
TC0100000200.mm.1			NonCoding	7.61	13.62	-64.77	2.57e-07
TC0100000201.mm.1	Khdrbs2	KH domain containing, RNA binding, signal transduction associated 2	Coding	7.49	6.51	1.98	0.008
TC0100000202.mm.1			NonCoding	6.04	4.75	2.43	0.0025
TC0100000203.mm.1			NonCoding	7.24	6.18	2.08	0.0017
TC0100000204.mm.1			NonCoding	5.64	4.66	1.96	0.0028
TC0100000205.mm.1			NonCoding	5.53	4.7	1.77	0.1663
TC0100000206.mm.1			NonCoding	6.81	5.3	2.84	0.0013
TC0100000207.mm.1			NonCoding	7.66	5.61	4.13	0.0033
TC0100000208.mm.1			NonCoding	7.15	5.81	2.54	0.0064
TC0100000209.mm.1			NonCoding	7.05	5.78	2.4	0.2101
TC0100000210.mm.1	Gm23024	predicted gene, 23024	NonCoding	5.25	4.6	1.56	0.0157
TC0100000211.mm.1	Gm24901	predicted gene, 24901 [Source:MGI Symbol;Acc:MGI:5454678]	Small_RNA	5.12	5.12	-1	0.3935
TC0100000212.mm.1	Gm25792	predicted gene, 25792 [Source:MGI Symbol;Acc:MGI:5455569]	Small_RNA	6.3	6.5	-1.15	0.5574
TC0100000213.mm.1	Gm23453	predicted gene, 23453 [Source:MGI Symbol;Acc:MGI:5453230]	Small_RNA	5.8	6.53	-1.66	0.0192
TC0100000214.mm.1	1700001G17Rik	RIKEN cDNA 1700001G17 gene	Multiple_Complex	5.28	4.88	1.32	0.3263
TC0100000215.mm.1	Rab23	RAB23, member RAS oncogene family	Multiple_Complex	6.67	6.84	-1.12	0.9006
TC0100000216.mm.1	Dst	dystonin; dystonin (Dst), transcript variant a, mRNA.	Multiple_Complex	8.25	13.49	-37.81	5.03e-05
TC0100000217.mm.1			NonCoding	7.95	6.16	3.44	0.0265
TC0100000218.mm.1			NonCoding	7.46	9.99	-5.8	0.0006
TC0100000219.mm.1			NonCoding	7.39	8.71	-2.5	0.0123
TC0100000220.mm.1	Mir6896	microRNA 6896	Precursor_microRNA	7.45	7.83	-1.31	0.2636
TC0100000221.mm.1	D630036G22Rik	RIKEN cDNA D630036G22 gene	NonCoding	7.76	8.03	-1.2	0.0919
TC0100000222.mm.1	Imp4	IMP4, U3 small nucleolar ribonucleoprotein, homolog (yeast)	Multiple_Complex	7.05	7.52	-1.38	0.0562
TC0100000223.mm.1	D1Ertd448e	PREDICTED: DNA segment, Chr 1, ERATO Doi 448, expressed (D1Ertd448e), miscRNA.	NonCoding	6.88	6.35	1.44	0.7743
TC0100000224.mm.1	Ptpn18	protein tyrosine phosphatase, non-receptor type 18; protein tyrosine phosphatase, non-receptor type 18 (Ptpn18), mRNA.	Coding	5.8	4.9	1.86	0.0123
TC0100000225.mm.1			NonCoding	6.58	5.09	2.82	0.0038
TC0100000226.mm.1	Prss39	protease, serine 39; protease, serine, 39	Coding	5.97	5	1.96	0.0039
TC0100000227.mm.1	Cfc1	cripto, FRL-1, cryptic family 1	Coding	4.51	4.29	1.17	0.3544
TC0100000228.mm.1	Amer3	APC membrane recruitment 3	Coding	3.91	3.74	1.13	0.2367
TC0100000229.mm.1			NonCoding	5.22	6.71	-2.8	0.2604
TC0100000230.mm.1	Arhgef4; C230030N03Rik	Rho guanine nucleotide exchange factor (GEF) 4; RIKEN cDNA C230030N03 gene	Multiple_Complex	6.36	6.24	1.09	0.4579
TC0100000231.mm.1			NonCoding	4.86	5.29	-1.35	0.581
TC0100000232.mm.1			NonCoding	5.12	4.19	1.91	0.3423
TC0100000233.mm.1	Plekhb2	pleckstrin homology domain containing, family B (evectins) member 2	Multiple_Complex	7.44	8.48	-2.05	0.0043
TC0100000234.mm.1	Gm25634	predicted gene, 25634 [Source:MGI Symbol;Acc:MGI:5455411]	Small_RNA	6.78	5.63	2.22	0.0074
TC0100000235.mm.1			NonCoding	4.85	3.82	2.04	0.0294
TC0100000236.mm.1			NonCoding	5.77	4.25	2.87	0.0139
TC0100000237.mm.1	Hs6st1	heparan sulfate 6-O-sulfotransferase 1	Coding	7.33	7.48	-1.11	0.5894
TC0100000238.mm.1			NonCoding	8.59	10.26	-3.17	0.0003
TC0100000239.mm.1			NonCoding	4.87	4.58	1.23	0.1278
TC0100000240.mm.1	Arid5a	AT rich interactive domain 5A (MRF1-like)	Multiple_Complex	6.27	5.76	1.43	0.1441
TC0100000241.mm.1			NonCoding	6.87	6.02	1.8	0.0436
TC0100000242.mm.1	Fer1l5	fer-1-like 5 (C. elegans)	Multiple_Complex	6.24	4.98	2.41	0.0007
TC0100000243.mm.1			NonCoding	5.76	4.36	2.63	0.0077
TC0100000244.mm.1	Cnnm4	cyclin M4; Synthetic construct Mus musculus clone IMAGE:100069470, MGC:199372 Cnnm4 protein (Cnnm4) mRNA, encodes complete protein.	Multiple_Complex	6.73	6.39	1.27	0.1873
TC0100000245.mm.1			NonCoding	6.26	5.54	1.65	0.1291
TC0100000246.mm.1			NonCoding	6.08	5.54	1.45	0.1981
TC0100000247.mm.1	Cnnm3	cyclin M3	Multiple_Complex	6.34	6.78	-1.36	0.4213
TC0100000248.mm.1			NonCoding	6.51	5.64	1.83	0.0736
TC0100000249.mm.1			NonCoding	6.42	5.16	2.39	0.0065
TC0100000250.mm.1	D430040D24Rik; AC084391.4	RIKEN cDNA D430040D24 gene [Source:MGI Symbol;Acc:MGI:2442526]; novel transcript	NonCoding	5.72	5.69	1.02	0.629
TC0100000251.mm.1	Gm6428	predicted pseudogene 6428 [Source:MGI Symbol;Acc:MGI:3649065]	Pseudogene	8.92	12.84	-15.05	0.0004
TC0100000252.mm.1	Gm24133	predicted gene, 24133 [Source:MGI Symbol;Acc:MGI:5453910]	Precursor_microRNA	4.34	3.63	1.64	0.0695
TC0100000253.mm.1	Cox5b	cytochrome c oxidase subunit Vb	Coding	9.08	9.39	-1.24	0.6981
TC0100000254.mm.1	4933424G06Rik	RIKEN cDNA 4933424G06 gene; RIKEN cDNA 4933424G06 gene (4933424G06Rik), non-coding RNA.	NonCoding	6.33	5.78	1.47	0.0406
TC0100000255.mm.1	Zap70	zeta-chain (TCR) associated protein kinase; zeta-chain (TCR) associated protein kinase (Zap70), mRNA.	Coding	5.5	4.91	1.51	0.023
TC0100000256.mm.1	n-R5s210	nuclear encoded rRNA 5S 210 [Source:MGI Symbol;Acc:MGI:4422075]	Ribosomal	8	6.49	2.85	0.0019
TC0100000257.mm.1	Vwa3b	von Willebrand factor A domain containing 3B	Multiple_Complex	6.39	5.06	2.53	0.0007
TC0100000258.mm.1	Cnga3	cyclic nucleotide gated channel alpha 3	Coding	7.17	5.34	3.55	0.0004
TC0100000259.mm.1	Inpp4a	inositol polyphosphate-4-phosphatase, type I	Multiple_Complex	7.83	9.18	-2.55	0.001
TC0100000260.mm.1	Unc50	unc-50 homolog (C. elegans)	Multiple_Complex	7.88	8.1	-1.17	0.1313
TC0100000261.mm.1			NonCoding	5.99	5.56	1.35	0.1794
TC0100000262.mm.1	LOC100861893	PREDICTED: uncharacterized LOC100861893 (LOC100861893), miscRNA.	NonCoding	6.36	5.21	2.23	0.0169
TC0100000263.mm.1	4930556I23Rik; AC123068.2	RIKEN cDNA 4930556I23 gene [Source:MGI Symbol;Acc:MGI:1922520]; Novel transcript	NonCoding	5.28	4.52	1.7	0.1129
TC0100000264.mm.1			NonCoding	5.99	4.97	2.03	0.0185
TC0100000265.mm.1			NonCoding	6.18	6.91	-1.65	0.0156
TC0100000266.mm.1	Gm26805	predicted gene, 26805 [Source:MGI Symbol;Acc:MGI:5477299]	NonCoding	5.11	4.86	1.19	0.2313
TC0100000267.mm.1	Lipt1	lipoyltransferase 1	Coding	6.1	5.25	1.81	0.0483
TC0100000268.mm.1	Mrpl30	mitochondrial ribosomal protein L30	Multiple_Complex	6.56	6.2	1.28	0.2056
TC0100000269.mm.1	Gm15457; AC119189.3	predicted gene 15457 [Source:MGI Symbol;Acc:MGI:3705190]; novel transcript	NonCoding	4.74	4.53	1.16	0.3192
TC0100000270.mm.1	Gm23409	predicted gene, 23409	NonCoding	7.22	5.23	3.97	0.0007
TC0100000271.mm.1	Eif5b	eukaryotic translation initiation factor 5B; Synthetic construct Mus musculus clone IMAGE:100066334, MGC:195471 eukaryotic translation initiation factor 5B (Eif5b) mRNA, encodes complete protein.	Multiple_Complex	7.85	8.86	-2.01	0.0023
TC0100000272.mm.1			NonCoding	6.4	6.57	-1.12	0.9287
TC0100000273.mm.1			NonCoding	5.9	5.4	1.41	0.0776
TC0100000274.mm.1	Gm16150; AC138386.1	predicted gene 16150 [Source:MGI Symbol;Acc:MGI:3801827]; novel transcript	NonCoding	5.29	4.65	1.56	0.0123
TC0100000275.mm.1	Gm16151; AC117789.3	predicted gene 16151 [Source:MGI Symbol;Acc:MGI:3801826]; novel transcript	NonCoding	4.35	4.2	1.12	0.2925
TC0100000276.mm.1	Gm16152; AC117789.2	predicted gene 16152 [Source:MGI Symbol;Acc:MGI:3802058]; novel transcript	NonCoding	5.89	4.72	2.24	0.0056
TC0100000277.mm.1			NonCoding	5.94	4.89	2.07	0.003
TC0100000278.mm.1			NonCoding	6.05	4.84	2.32	0.0237
TC0100000279.mm.1	Nms	neuromedin S	Coding	6.23	5	2.34	0.0192
TC0100000280.mm.1	Pdcl3	phosducin-like 3	Coding	7.63	7.68	-1.04	0.5665
TC0100000281.mm.1			NonCoding	6.77	6.69	1.05	0.6359
TC0100000282.mm.1	Npas2	neuronal PAS domain protein 2	Multiple_Complex	6.58	6.76	-1.13	0.924
TC0100000283.mm.1	Gm3617	predicted gene 3617 [Source:MGI Symbol;Acc:MGI:3781793]	Pseudogene	7.68	7.78	-1.08	0.2829
TC0100000284.mm.1	Rpl31	ribosomal protein L31	Coding	8.89	9.05	-1.12	0.8919
TC0100000285.mm.1	Gm24826	predicted gene, 24826 [Source:MGI Symbol;Acc:MGI:5454603]	Multiple_Complex	7.44	8.85	-2.67	0.0006
TC0100000286.mm.1	Cnot11	CCR4-NOT transcription complex, subunit 11	Multiple_Complex	7.41	7.48	-1.05	0.813
TC0100000287.mm.1	D930019O06Rik	RIKEN cDNA D930019O06 [Source:MGI Symbol;Acc:MGI:3043219]	NonCoding	6	4.88	2.17	0.0036
TC0100000288.mm.1			NonCoding	5.53	4.31	2.34	0.0038
TC0100000289.mm.1	Map4k4	mitogen-activated protein kinase kinase kinase kinase 4; Synthetic construct Mus musculus clone IMAGE:100068356, MGC:195900 mitogen-activated protein kinase kinase kinase kinase 4 (Map4k4) mRNA, encodes complete protein.	Multiple_Complex	7.22	11.02	-13.96	7.74e-07
TC0100000290.mm.1			NonCoding	6.75	7.08	-1.26	0.099
TC0100000291.mm.1			NonCoding	6.19	8.61	-5.34	0.0002
TC0100000292.mm.1	Il1r2	interleukin 1 receptor, type II	Coding	6.51	5.23	2.43	0.0013
TC0100000293.mm.1			NonCoding	5.05	3.62	2.71	0.0039
TC0100000294.mm.1			NonCoding	7.63	5.7	3.82	6.58e-05
TC0100000295.mm.1	Il1r1	interleukin 1 receptor, type I	Coding	7.09	7.7	-1.52	0.1572
TC0100000296.mm.1			NonCoding	6.8	6.41	1.31	0.271
TC0100000297.mm.1	Il1rl2	interleukin 1 receptor-like 2	Coding	6.54	5.85	1.61	0.0264
TC0100000298.mm.1	Il1rl1	interleukin 1 receptor-like 1	Coding	6.54	5.12	2.66	0.0036
TC0100000299.mm.1	Il18r1	interleukin 18 receptor 1	Multiple_Complex	5.89	5.18	1.63	0.0113
TC0100000300.mm.1	Il18rap	interleukin 18 receptor accessory protein	Multiple_Complex	6.09	4.9	2.28	0.0006
TC0100000301.mm.1	Slc9a4	solute carrier family 9 (sodium/hydrogen exchanger), member 4	Coding	5.82	4.97	1.81	0.0069
TC0100000302.mm.1	Slc9a2	solute carrier family 9 (sodium/hydrogen exchanger), member 2	Coding	6.36	5.32	2.05	0.008
TC0100000303.mm.1			NonCoding	5.69	5.11	1.5	0.2255
TC0100000304.mm.1	Tmem182	transmembrane protein 182	Multiple_Complex	6.64	6.02	1.53	0.0528
TC0100000305.mm.1			NonCoding	7.72	5.94	3.44	0.0024
TC0100000306.mm.1			NonCoding	6.39	5.44	1.93	0.01
TC0100000307.mm.1			NonCoding	7.06	5.86	2.3	0.0043
TC0100000308.mm.1	Gm9915	predicted gene 9915 [Source:MGI Symbol;Acc:MGI:3641924]	Coding	5.92	4.84	2.13	0.0898
TC0100000309.mm.1			NonCoding	5.97	4.82	2.22	0.0012
TC0100000310.mm.1			NonCoding	7.07	5.39	3.21	0.0024
TC0100000311.mm.1			NonCoding	5.93	5.29	1.56	0.0203
TC0100000312.mm.1	Pou3f3; 2900092D14Rik	POU domain, class 3, transcription factor 3; RIKEN cDNA 2900092D14 gene; RIKEN cDNA 2900092D14 gene (2900092D14Rik), non-coding RNA.	Multiple_Complex	6.94	5.68	2.39	0.0011
TC0100000313.mm.1			NonCoding	5.54	5.42	1.09	0.9637
TC0100000314.mm.1			NonCoding	5.87	4.75	2.18	0.132
TC0100000315.mm.1	Mrps9	mitochondrial ribosomal protein S9	Coding	7.64	7.42	1.17	0.9572
TC0100000316.mm.1			NonCoding	5.85	6.36	-1.42	0.3344
TC0100000317.mm.1	Gpr45	G protein-coupled receptor 45	Multiple_Complex	6	5.6	1.31	0.0572
TC0100000318.mm.1	Gm24001	predicted gene, 24001 [Source:MGI Symbol;Acc:MGI:5453778]	Precursor_microRNA	6.02	5.93	1.06	0.1012
TC0100000319.mm.1	8430432A02Rik	RIKEN cDNA 8430432A02 gene [Source:MGI Symbol;Acc:MGI:1918774]	Coding	5.85	4.9	1.92	0.0089
TC0100000320.mm.1	AI597479	expressed sequence AI597479	Multiple_Complex	6.52	7.62	-2.15	0.6239
TC0100000321.mm.1	Rpl29; Gm8210	ribosomal protein L29; predicted pseudogene 8210	Multiple_Complex	7.16	12.27	-34.63	2.44e-05
TC0100000322.mm.1			NonCoding	6.09	4.75	2.54	0.0024
TC0100000323.mm.1	Nck2	non-catalytic region of tyrosine kinase adaptor protein 2	Multiple_Complex	6.11	6.36	-1.19	0.5222
TC0100000324.mm.1			NonCoding	6.39	7.36	-1.97	0.195
TC0100000325.mm.1			NonCoding	7.42	6.32	2.15	0.5762
TC0100000326.mm.1			NonCoding	5.84	5.91	-1.05	0.9155
TC0100000327.mm.1			NonCoding	7.11	8.7	-3.01	0.0026
TC0100000328.mm.1			NonCoding	5.73	6.94	-2.3	0.1134
TC0100000329.mm.1	1500015O10Rik	RIKEN cDNA 1500015O10 gene	Coding	5.13	4.63	1.42	0.0863
TC0100000330.mm.1	Gm16103	predicted gene 16103 [Source:MGI Symbol;Acc:MGI:3802086]	Pseudogene	7.35	6.55	1.74	0.2241
TC0100000331.mm.1	Gm26352	predicted gene, 26352 [Source:MGI Symbol;Acc:MGI:5456129]	Small_RNA	6.61	5.88	1.66	0.9436
TC0100000332.mm.1	Tpp2	tripeptidyl peptidase II	Coding	7.5	9.29	-3.46	0.0028
TC0100000333.mm.1	Bivm	basic, immunoglobulin-like variable motif containing	Multiple_Complex	7.48	6.91	1.48	0.3855
TC0100000334.mm.1	Ercc5	excision repair cross-complementing rodent repair deficiency, complementation group 5	Multiple_Complex	7.13	7.71	-1.49	0.0321
TC0100000335.mm.1			NonCoding	5.98	6.58	-1.52	0.4584
TC0100000336.mm.1	Gm15833	predicted gene 15833 [Source:MGI Symbol;Acc:MGI:3801794]	Pseudogene	6.49	5.18	2.48	0.1066
TC0100000337.mm.1			NonCoding	6.21	5.25	1.95	0.0176
TC0100000338.mm.1	Gulp1	GULP, engulfment adaptor PTB domain containing 1	Multiple_Complex	7.37	10.62	-9.56	1.41e-05
TC0100000339.mm.1			NonCoding	7.23	9.13	-3.72	0.0013
TC0100000340.mm.1			NonCoding	6.48	7.84	-2.57	0.0026
TC0100000341.mm.1			NonCoding	5.64	8.04	-5.29	0.0007
TC0100000342.mm.1	Gm16102	predicted gene 16102 [Source:MGI Symbol;Acc:MGI:3802041]	Pseudogene	5.63	6.54	-1.88	0.0297
TC0100000343.mm.1	Col3a1	collagen, type III, alpha 1	Multiple_Complex	6.45	8.43	-3.93	0.0021
TC0100000344.mm.1			NonCoding	6.42	9.39	-7.81	0.0001
TC0100000345.mm.1			NonCoding	5.28	11.54	-76.96	6.2e-05
TC0100000346.mm.1			NonCoding	9.47	13.08	-12.26	0.0009
TC0100000347.mm.1			NonCoding	7.61	13.62	-64.77	2.57e-07
TC0100000348.mm.1	Gm23974	predicted gene, 23974 [Source:MGI Symbol;Acc:MGI:5453751]	Small_RNA	6.29	5.57	1.65	0.1711
TC0100000349.mm.1			NonCoding	7.33	4.6	6.64	0.0243
TC0100000350.mm.1	Gm23984	predicted gene, 23984 [Source:MGI Symbol;Acc:MGI:5453761]	NonCoding	6.23	4.62	3.04	0.0374
TC0100000351.mm.1	Wdr75	WD repeat domain 75	Multiple_Complex	7.28	7.69	-1.33	0.1229
TC0100000352.mm.1	Rpl23a-ps1	ribosomal protein 23A, pseudogene 1 [Source:MGI Symbol;Acc:MGI:3646201]	Pseudogene	6.06	7.02	-1.94	0.1249
TC0100000353.mm.1	Dnah7b	dynein, axonemal, heavy chain 7B	Coding	6.51	7.17	-1.58	0.0147
TC0100000354.mm.1	n-R5s211	nuclear encoded rRNA 5S 211 [Source:MGI Symbol;Acc:MGI:4422076]	Ribosomal	7.58	6.9	1.6	0.0309
TC0100000355.mm.1			NonCoding	11.4	18.51	-137.51	0.0015
TC0100000356.mm.1	Dnah7c	dynein, axonemal, heavy chain 7C	Coding	6.19	6.24	-1.04	0.7383
TC0100000357.mm.1			NonCoding	11.02	18.72	-207.88	0.0014
TC0100000358.mm.1	Gm8357	predicted gene 8357 [Source:MGI Symbol;Acc:MGI:3645186]	Pseudogene	5.02	4.29	1.66	0.063
TC0100000359.mm.1	Gm22693	predicted gene, 22693 [Source:MGI Symbol;Acc:MGI:5452470]	Precursor_microRNA	8.25	5.1	8.85	0.0087
TC0100000360.mm.1	C230029F24Rik	RIKEN cDNA C230029F24 gene	Coding	6.33	6.92	-1.5	0.1431
TC0100000361.mm.1			NonCoding	6.9	6.15	1.68	0.0258
TC0100000362.mm.1	Gm25843	predicted gene, 25843	NonCoding	7.44	6.6	1.79	0.1355
TC0100000363.mm.1			NonCoding	5.42	5.42	-1	0.9991
TC0100000364.mm.1	Tmeff2	transmembrane protein with EGF-like and two follistatin-like domains 2	Multiple_Complex	7.19	6.72	1.38	0.1902
TC0100000365.mm.1			NonCoding	7.62	5.74	3.67	0.0066
TC0100000366.mm.1			NonCoding	7	4.96	4.1	0.0944
TC0100000367.mm.1	Gm25736	predicted gene, 25736 [Source:MGI Symbol;Acc:MGI:5455513]	Precursor_microRNA	13.1	17.44	-20.13	0.002
TC0100000368.mm.1			NonCoding	7.62	5.8	3.52	0.0101
TC0100000369.mm.1			NonCoding	6.57	5.59	1.98	0.0836
TC0100000370.mm.1			NonCoding	7.24	5.75	2.81	0.051
TC0100000371.mm.1			NonCoding	5.27	4.16	2.15	0.0899
TC0100000372.mm.1	Sdpr	serum deprivation response	Coding	6.2	7.02	-1.77	0.0063
TC0100000373.mm.1			NonCoding	6.02	4.79	2.34	0.0115
TC0100000374.mm.1	Stat4	signal transducer and activator of transcription 4	Coding	6.03	4.99	2.06	0.0013
TC0100000375.mm.1	Stat1	signal transducer and activator of transcription 1	Coding	7.63	10.56	-7.62	6.19e-06
TC0100000376.mm.1			NonCoding	7.59	6.51	2.11	0.0432
TC0100000377.mm.1			NonCoding	5.41	4.33	2.1	0.0132
TC0100000378.mm.1			NonCoding	5.91	5.7	1.16	0.4797
TC0100000379.mm.1			NonCoding	6.13	5.42	1.63	0.0381
TC0100000380.mm.1	Tmem194b	transmembrane protein 194B	Multiple_Complex	5.9	6.26	-1.28	0.3109
TC0100000381.mm.1	Hibch	3-hydroxyisobutyryl-Coenzyme A hydrolase	Multiple_Complex	7	7.46	-1.37	0.1472
TC0100000382.mm.1			NonCoding	5.77	5.5	1.2	0.9044
TC0100000383.mm.1	Mstn	myostatin	Coding	6.08	5.29	1.74	0.0125
TC0100000384.mm.1	Gm24349	predicted gene, 24349 [Source:MGI Symbol;Acc:MGI:5454126]	Small_RNA	5.43	5.91	-1.39	0.5484
TC0100000385.mm.1			NonCoding	6.13	4.87	2.4	0.015
TC0100000386.mm.1	Ormdl1	ORM1-like 1 (S. cerevisiae)	Multiple_Complex	5.45	5.39	1.04	0.47
TC0100000387.mm.1	Osgepl1	O-sialoglycoprotein endopeptidase-like 1; O-sialoglycoprotein endopeptidase-like 1 (Osgepl1), mRNA.	Multiple_Complex	7.22	7.43	-1.16	0.5537
TC0100000388.mm.1			NonCoding	5.49	4.4	2.12	0.0471
TC0100000389.mm.1	Mir7681	microRNA 7681	Precursor_microRNA	7.48	5.96	2.86	0.0015
TC0100000390.mm.1	Ccdc150	coiled-coil domain containing 150	Multiple_Complex	6.31	5.35	1.96	0.0052
TC0100000391.mm.1			NonCoding	6.26	5.15	2.17	0.0038
TC0100000392.mm.1	Gm24053	predicted gene, 24053 [Source:MGI Symbol;Acc:MGI:5453830]	Precursor_microRNA	4.35	5.51	-2.24	0.1357
TC0100000393.mm.1	Coq10b	coenzyme Q10 homolog B (S. cerevisiae)	Multiple_Complex	7.12	7.21	-1.07	0.9379
TC0100000394.mm.1			NonCoding	6.14	5.33	1.75	0.1675
TC0100000395.mm.1	Hspe1	heat shock protein 1 (chaperonin 10)	Multiple_Complex	6.68	7.57	-1.86	0.0043
TC0100000396.mm.1	Gm16581	predicted gene 16581 [Source:MGI Symbol;Acc:MGI:4415001]	Multiple_Complex	8.23	11.36	-8.76	4.05e-05
TC0100000397.mm.1	Mob4	MOB family member 4, phocein	Multiple_Complex	7.64	9.09	-2.73	0.0003
TC0100000398.mm.1	Gm10561	predicted gene 10561 [Source:MGI Symbol;Acc:MGI:3648163]	NonCoding	6.24	6.39	-1.11	0.6481
TC0100000399.mm.1	Mars2	methionine-tRNA synthetase 2 (mitochondrial)	Coding	6.26	6.58	-1.25	0.1311
TC0100000400.mm.1			NonCoding	6.41	6.8	-1.31	0.504
TC0100000401.mm.1			NonCoding	6.05	7.11	-2.09	0.5164
TC0100000402.mm.1			NonCoding	5.17	4.12	2.08	0.0086
TC0100000403.mm.1	Gm8292	predicted gene 8292	Pseudogene	6.49	5.86	1.54	0.0419
TC0100000404.mm.1	Plcl1	phospholipase C-like 1	Coding	6.79	6.52	1.21	0.2506
TC0100000405.mm.1			NonCoding	6.97	8.62	-3.14	0.0348
TC0100000406.mm.1			NonCoding	6.06	8.12	-4.17	0.0005
TC0100000407.mm.1			NonCoding	6.14	7.45	-2.48	0.0019
TC0100000408.mm.1			NonCoding	7.22	6.68	1.45	0.3833
TC0100000409.mm.1			NonCoding	6.26	6.42	-1.12	0.7817
TC0100000410.mm.1			NonCoding	6.87	7.49	-1.54	0.0356
TC0100000411.mm.1			NonCoding	6.32	6.35	-1.02	0.1762
TC0100000412.mm.1			NonCoding	5.75	5.99	-1.18	0.976
TC0100000413.mm.1			NonCoding	6.06	5.21	1.8	0.0372
TC0100000414.mm.1	9130227L01Rik	RIKEN cDNA 9130227L01 gene; RIKEN cDNA 9130227L01 gene (9130227L01Rik), non-coding RNA.	NonCoding	5.98	5.29	1.6	0.1184
TC0100000415.mm.1	1700003I22Rik	RIKEN cDNA 1700003I22 gene	NonCoding	6.29	5.09	2.3	0.0019
TC0100000416.mm.1			NonCoding	5.71	4.64	2.1	0.0079
TC0100000417.mm.1	9130024F11Rik	RIKEN cDNA 9130024F11 gene	NonCoding	5.07	4.38	1.62	0.0974
TC0100000418.mm.1			NonCoding	4.67	4	1.6	0.0142
TC0100000419.mm.1			NonCoding	7.04	4.66	5.19	0.0025
TC0100000420.mm.1	1700066M21Rik	RIKEN cDNA 1700066M21 gene	Coding	6.42	6.53	-1.08	0.6469
TC0100000422.mm.1	9430016H08Rik	RIKEN cDNA 9430016H08 gene	Coding	7.12	6.91	1.16	0.8968
TC0100000423.mm.1	Gm24014	predicted gene, 24014 [Source:MGI Symbol;Acc:MGI:5453791]	Small_RNA	8.22	5.54	6.4	0.0002
TC0100000424.mm.1	Spats2l	spermatogenesis associated, serine-rich 2-like	Multiple_Complex	6.61	6.95	-1.27	0.192
TC0100000425.mm.1			NonCoding	5.72	5.41	1.23	0.2534
TC0100000426.mm.1	Sgol2a	shugoshin-like 2a (S. pombe)	Multiple_Complex	6.55	5.77	1.72	0.0066
TC0100000427.mm.1	Aox1	aldehyde oxidase 1	Multiple_Complex	6.33	6.96	-1.55	0.134
TC0100000428.mm.1	Aox3	aldehyde oxidase 3	Multiple_Complex	6.21	5.26	1.94	0.0031
TC0100000429.mm.1			NonCoding	5.57	4.19	2.6	0.0153
TC0100000430.mm.1	Aox4	aldehyde oxidase 4	Multiple_Complex	6.23	5.42	1.76	0.0079
TC0100000431.mm.1	Aox2	aldehyde oxidase 2	Coding	5.64	4.84	1.74	0.0108
TC0100000432.mm.1			NonCoding	9.03	13.29	-19.17	0.0018
TC0100000433.mm.1	Bzw1	basic leucine zipper and W2 domains 1	Multiple_Complex	6.99	10.09	-8.61	2.51e-05
TC0100000434.mm.1	Nif3l1	Ngg1 interacting factor 3-like 1 (S. pombe)	Multiple_Complex	6.98	6.77	1.15	0.579
TC0100000435.mm.1	Gm15834	predicted gene 15834	NonCoding	6.64	5.81	1.78	0.0135
TC0100000436.mm.1	Ndufb3	NADH dehydrogenase (ubiquinone) 1 beta subcomplex 3	Coding	7.03	7.06	-1.02	0.4354
TC0100000437.mm.1	Cbx3-ps7	chromobox 3, pseudogene 7 [Source:MGI Symbol;Acc:MGI:3704187]	Coding	7.38	9.1	-3.31	0.0001
TC0100000438.mm.1	Gm20257	caspase 8 pseudogene; predicted gene, 20257 (Gm20257), non-coding RNA.	NonCoding	5.25	4.67	1.5	0.4024
TC0100000439.mm.1	Cflar	CASP8 and FADD-like apoptosis regulator; CASP8 and FADD-like apoptosis regulator (Cflar), transcript variant 4, long non-coding RNA.	Multiple_Complex	7.34	8.14	-1.74	0.0058
TC0100000440.mm.1	Casp8	caspase 8	Coding	7.64	7.1	1.46	0.0915
TC0100000441.mm.1			NonCoding	6.25	5.79	1.38	0.5222
TC0100000442.mm.1	Stradb	STE20-related kinase adaptor beta	Multiple_Complex	6.55	6.1	1.36	0.9072
TC0100000443.mm.1	Gm25502	predicted gene, 25502 [Source:MGI Symbol;Acc:MGI:5455279]	Small_RNA	3.8	4.26	-1.38	0.8513
TC0100000444.mm.1	G730003C15Rik	RIKEN cDNA G730003C15 gene [Source:MGI Symbol;Acc:MGI:3641700]	Coding	5.43	4.97	1.38	0.1018
TC0100000445.mm.1			NonCoding	5.76	4.15	3.04	0.0007
TC0100000446.mm.1			NonCoding	5.49	4.4	2.13	0.0032
TC0100000447.mm.1	Cdk15	cyclin-dependent kinase 15	Multiple_Complex	6.47	6.71	-1.18	0.6736
TC0100000448.mm.1			NonCoding	5.75	4.17	2.98	0.0462
TC0100000449.mm.1			NonCoding	5.08	4.99	1.06	0.9247
TC0100000450.mm.1	Fzd7	frizzled homolog 7 (Drosophila)	Coding	8.16	7.37	1.72	0.0812
TC0100000451.mm.1			NonCoding	5.87	4.44	2.69	0.0082
TC0100000452.mm.1	Gm973	predicted gene 973	Coding	6.37	5.55	1.77	0.005
TC0100000453.mm.1	Gm24545	predicted gene, 24545	NonCoding	8.38	8.22	1.12	0.7934
TC0100000454.mm.1			NonCoding	6.51	6.94	-1.35	0.3103
TC0100000455.mm.1			NonCoding	5.95	5.33	1.54	0.1488
TC0100000456.mm.1	Nop58	NOP58 ribonucleoprotein	Coding	8.07	8.51	-1.36	0.3879
TC0100000457.mm.1	Snord70	small nucleolar RNA, C/D box 70	Small_RNA	8.45	10.82	-5.16	0.0002
TC0100000458.mm.1	Gm26293	predicted gene, 26293 [Source:MGI Symbol;Acc:MGI:5456070]	Small_RNA	8.03	10.29	-4.8	4.98e-05
TC0100000459.mm.1	Gm26287	predicted gene, 26287 [Source:MGI Symbol;Acc:MGI:5456064]	Small_RNA	7.36	6.52	1.79	0.0431
TC0100000460.mm.1	Snord11	small nucleolar RNA, C/D box 11	Small_RNA	7.31	7.02	1.23	0.5108
TC0100000461.mm.1			NonCoding	6	5.34	1.58	0.1116
TC0100000462.mm.1	Bmpr2	bone morphogenetic protein receptor, type II (serine/threonine kinase); Synthetic construct Mus musculus clone IMAGE:100062725, MGC:190942 bone morphogenic protein receptor, type II (serine/threonine kinase) (Bmpr2) mRNA, encodes complete protein.	Multiple_Complex	7.4	12.57	-35.86	0.0004
TC0100000463.mm.1			NonCoding	6.33	6	1.25	0.6437
TC0100000464.mm.1	Fam117b	family with sequence similarity 117, member B	Multiple_Complex	7.12	9.17	-4.13	0.0003
TC0100000465.mm.1	Carf	calcium response factor; calcium response factor (Carf), mRNA.	Multiple_Complex	6.76	6.62	1.11	0.6516
TC0100000466.mm.1	Gm15464	predicted gene 15464 [Source:MGI Symbol;Acc:MGI:3646025]	Pseudogene	7.63	13.11	-44.71	0.0008
TC0100000467.mm.1	Nbeal1	neurobeachin like 1	Multiple_Complex	7.61	10.2	-6.04	3.57e-05
TC0100000468.mm.1			NonCoding	6.49	6.52	-1.02	0.8087
TC0100000469.mm.1	Cyp20a1	cytochrome P450, family 20, subfamily a, polypeptide 1	Coding	7.21	8.94	-3.31	0.0023
TC0100000470.mm.1			NonCoding	5.71	5.57	1.1	0.6194
TC0100000471.mm.1	Abi2	abl-interactor 2	Multiple_Complex	7.32	9.51	-4.55	4.86e-05
TC0100000472.mm.1			NonCoding	6.95	6.71	1.18	0.6125
TC0100000473.mm.1	Gm11576	predicted gene 11576 [Source:MGI Symbol;Acc:MGI:3649593]	Multiple_Complex	6.23	5.48	1.68	0.0834
TC0100000474.mm.1	Gm11577	predicted gene 11577 [Source:MGI Symbol;Acc:MGI:3650975]	Multiple_Complex	6.14	4.09	4.17	0.0002
TC0100000475.mm.1	Eif4a-ps4	eukaryotic translation initiation factor 4A, pseudogene 4	Pseudogene	8.18	11.86	-12.79	5.6e-07
TC0100000476.mm.1	Cd28	CD28 antigen	Multiple_Complex	6.03	5.21	1.76	0.0327
TC0100000477.mm.1			NonCoding	5.87	4.62	2.37	0.0014
TC0100000478.mm.1			NonCoding	5.02	4.21	1.75	0.1357
TC0100000479.mm.1	2310016D23Rik; RP23-157N11.5	RIKEN cDNA 2310016D23 gene [Source:MGI Symbol;Acc:MGI:1923693]; novel transcript	NonCoding	7.87	6.99	1.85	0.0092
TC0100000480.mm.1			NonCoding	5.56	5.4	1.12	0.1621
TC0100000481.mm.1	Gm11609	predicted gene 11609 [Source:MGI Symbol;Acc:MGI:3694969]	Multiple_Complex	6.06	5.28	1.72	0.0071
TC0100000482.mm.1	Gm11581	predicted gene 11581 [Source:MGI Symbol;Acc:MGI:3652083]	Pseudogene	6.9	6.97	-1.04	0.9475
TC0100000483.mm.1			NonCoding	5.93	4.32	3.05	0.0007
TC0100000484.mm.1			NonCoding	5.39	4.29	2.14	0.0035
TC0100000485.mm.1	Ctla4	cytotoxic T-lymphocyte-associated protein 4; cytotoxic T-lymphocyte-associated protein 4 (Ctla4), mRNA.	Multiple_Complex	6.76	5.24	2.87	0.0038
TC0100000486.mm.1	Rpl18-ps1	ribosomal protein L18, pseudogene 1	Pseudogene	8.17	12.93	-27	8.45e-05
TC0100000487.mm.1			NonCoding	6.22	5.53	1.61	0.1254
TC0100000488.mm.1			NonCoding	5.76	4.82	1.91	0.024
TC0100000489.mm.1			NonCoding	6.3	4.63	3.19	0.0039
TC0100000490.mm.1	Icos	inducible T cell co-stimulator	Coding	5.18	5.03	1.11	0.2348
TC0100000491.mm.1	Rpl17-ps1	ribosomal protein L17, pseudogene 1	Pseudogene	6.86	7.65	-1.73	0.1267
TC0100000492.mm.1	Gm11587; RP23-429E18.1	predicted gene 11587 [Source:MGI Symbol;Acc:MGI:3652110]; novel transcript	NonCoding	6.31	5.35	1.95	0.0025
TC0100000493.mm.1	9530026F06Rik	RIKEN cDNA 9530026F06 gene	NonCoding	7.2	6.6	1.51	0.2084
TC0100000494.mm.1	Gm11588; RP23-280M7.1	predicted gene 11588 [Source:MGI Symbol;Acc:MGI:3650951]; novel transcript	NonCoding	5.74	4.84	1.86	0.0887
TC0100000495.mm.1	Gm25839	predicted gene, 25839 [Source:MGI Symbol;Acc:MGI:5455616]	Small_RNA	8.38	8.17	1.16	0.256
TC0100000496.mm.1			NonCoding	4.86	4.11	1.68	0.0268
TC0100000497.mm.1	Pard3b	par-3 family cell polarity regulator beta; Synthetic construct Mus musculus clone IMAGE:100068076, MGC:195693 Pard3b protein (Pard3b) mRNA, encodes complete protein.; par-3 partitioning defective 3 homolog B (C. elegans)	Multiple_Complex	6.58	7.62	-2.06	0.0028
TC0100000498.mm.1			NonCoding	5.42	5.48	-1.04	0.5434
TC0100000499.mm.1			NonCoding	6.89	5.09	3.48	0.576
TC0100000500.mm.1			NonCoding	6.76	8.06	-2.45	0.0465
TC0100000501.mm.1			NonCoding	6.51	8.34	-3.56	0.0002
TC0100000502.mm.1			NonCoding	8.49	9.78	-2.43	0.0065
TC0100000503.mm.1			NonCoding	6.09	6.25	-1.12	0.254
TC0100000504.mm.1			NonCoding	6.49	5.63	1.82	0.0727
TC0100000505.mm.1			NonCoding	6.96	5.7	2.4	0.0039
TC0100000506.mm.1			NonCoding	4.6	5.83	-2.34	0.0245
TC0100000507.mm.1			NonCoding	5.17	4.51	1.58	0.2849
TC0100000508.mm.1	Gm11599	predicted gene 11599 [Source:MGI Symbol;Acc:MGI:3651840]	Pseudogene	8.44	7.42	2.04	0.1827
TC0100000509.mm.1	Nrp2	neuropilin 2; Synthetic construct Mus musculus clone IMAGE:100062848, MGC:190972 neuropilin 2 (Nrp2) mRNA, encodes complete protein.	Multiple_Complex	7.31	9.04	-3.33	0.0011
TC0100000510.mm.1			NonCoding	6.63	6.55	1.06	0.9004
TC0100000511.mm.1			NonCoding	6.37	8.18	-3.5	0.0169
TC0100000512.mm.1			NonCoding	5.21	5.88	-1.59	0.373
TC0100000513.mm.1			NonCoding	7.57	5.7	3.66	0.0004
TC0100000514.mm.1	Gm24942	predicted gene, 24942 [Source:MGI Symbol;Acc:MGI:5454719]	Small_RNA	5.46	4.69	1.7	0.1275
TC0100000515.mm.1	Rps13-ps7	ribosomal protein S13, pseudogene 7 [Source:MGI Symbol;Acc:MGI:3650301]	Multiple_Complex	5.29	4.16	2.2	0.168
TC0100000516.mm.1	Rps27-ps1	ribosomal protein S27, pseudogene 1	Multiple_Complex	7.03	5.99	2.05	0.0069
TC0100000517.mm.1	Ino80dos	INO80 complex subunit D, opposite strand	NonCoding	6.9	7.59	-1.61	0.0456
TC0100000518.mm.1	Gm20342	PREDICTED: predicted gene, 20342 (Gm20342), miscRNA.	NonCoding	7.47	8.6	-2.19	0.0249
TC0100000519.mm.1	Eef1b2	eukaryotic translation elongation factor 1 beta 2	Multiple_Complex	7.75	9.42	-3.18	0.0387
TC0100000520.mm.1	Gm26457	predicted gene, 26457 [Source:MGI Symbol;Acc:MGI:5456234]	Small_RNA	5.31	6.09	-1.71	0.5494
TC0100000521.mm.1	Snora41	small nucleolar RNA, H/ACA box 41	Small_RNA	7.6	6.17	2.69	0.0084
TC0100000522.mm.1	Gm27512	predicted gene, 27512 [Source:MGI Symbol;Acc:MGI:5530894]	Precursor_microRNA	18.19	18.83	-1.56	0.1196
TC0100000523.mm.1	Zdbf2	zinc finger, DBF-type containing 2	Multiple_Complex	6.12	5.35	1.71	0.1307
TC0100000524.mm.1	Adam23	a disintegrin and metallopeptidase domain 23 (Adam23), transcript variant 1, mRNA.; a disintegrin and metallopeptidase domain 23	Multiple_Complex	7.96	12.63	-25.46	0.0024
TC0100000525.mm.1	Gm12748	predicted gene 12748 [Source:MGI Symbol;Acc:MGI:3652128]	Multiple_Complex	9.3	6.14	8.99	0.0003
TC0100000526.mm.1	Fastkd2	FAST kinase domains 2	Multiple_Complex	6.35	6.69	-1.27	0.2664
TC0100000527.mm.1	Gm13754	predicted gene 13754 [Source:MGI Symbol;Acc:MGI:3651213]	Multiple_Complex	6.29	5.76	1.45	0.0305
TC0100000528.mm.1	Gm13749	predicted gene 13749	Multiple_Complex	6.61	5.77	1.79	0.0837
TC0100000529.mm.1			NonCoding	9.96	7.09	7.33	5.96e-05
TC0100000530.mm.1	Gm26649	predicted gene, 26649 [Source:MGI Symbol;Acc:MGI:5477143]	NonCoding	7.66	6.75	1.88	0.1048
TC0100000531.mm.1	Gm13748; RP23-45M23.1	predicted gene 13748 [Source:MGI Symbol;Acc:MGI:3702115]; novel transcript	NonCoding	5.62	4.84	1.71	0.0179
TC0100000532.mm.1	Gm13750	predicted gene 13750 [Source:MGI Symbol;Acc:MGI:3650598]	Pseudogene	8.04	12.54	-22.67	0.0003
TC0100000533.mm.1	Gm25748	predicted gene, 25748 [Source:MGI Symbol;Acc:MGI:5455525]	Precursor_microRNA	7.58	10.3	-6.61	0.0022
TC0100000534.mm.1			NonCoding	7.6	5.94	3.16	0.0003
TC0100000535.mm.1	Creb1	cAMP responsive element binding protein 1	Coding	6.67	8.67	-3.99	0.0014
TC0100000536.mm.1			NonCoding	5.79	7.43	-3.11	0.0225
TC0100000537.mm.1			NonCoding	5.86	5.31	1.46	0.4782
TC0100000538.mm.1			NonCoding	6.09	7.22	-2.19	0.3095
TC0100000539.mm.1			NonCoding	6.02	6.22	-1.15	0.4008
TC0100000540.mm.1			NonCoding	5.73	6.68	-1.92	0.3855
TC0100000541.mm.1	Ccnyl1	cyclin Y-like 1	Multiple_Complex	7.79	8	-1.16	0.5616
TC0100000542.mm.1			NonCoding	5.72	5.16	1.47	0.1163
TC0100000543.mm.1	Rpl31-ps24	ribosomal protein L31, pseudogene 24	Multiple_Complex	5.76	5.58	1.13	0.8725
TC0100000544.mm.1	Gm8550	predicted gene 8550 [Source:MGI Symbol;Acc:MGI:3779803]	Multiple_Complex	5.97	4.98	1.99	0.0896
TC0100000545.mm.1	Pikfyve	phosphoinositide kinase, FYVE finger containing	Multiple_Complex	7.3	8.13	-1.77	0.0137
TC0100000546.mm.1	Pth2r	parathyroid hormone 2 receptor	Coding	5.75	5.03	1.64	0.0202
TC0100000547.mm.1	Gm8805	predicted gene 8805 [Source:MGI Symbol;Acc:MGI:3643512]	Multiple_Complex	6.25	6.65	-1.32	0.5336
TC0100000548.mm.1	Crygf	crystallin, gamma F	Coding	5.45	4.25	2.31	0.0021
TC0100000549.mm.1	Gm15659	predicted gene 15659 [Source:MGI Symbol;Acc:MGI:3801822]	Multiple_Complex	7.75	5.95	3.47	0.0006
TC0100000550.mm.1	Gm8812	predicted gene 8812 [Source:MGI Symbol;Acc:MGI:3643091]	Multiple_Complex	6.81	6.07	1.66	0.1391
TC0100000551.mm.1	Map2	microtubule-associated protein 2	Multiple_Complex	7.94	9.42	-2.79	0.0034
TC0100000552.mm.1			NonCoding	7.17	7.79	-1.54	0.3374
TC0100000553.mm.1			NonCoding	6.91	6.7	1.15	0.7962
TC0100000554.mm.1	Gm24729	predicted gene, 24729 [Source:MGI Symbol;Acc:MGI:5454506]	Small_RNA	8.23	6.06	4.5	6.5e-05
TC0100000555.mm.1			NonCoding	6.68	8.08	-2.64	0.002
TC0100000556.mm.1			NonCoding	6.82	7.01	-1.14	0.862
TC0100000557.mm.1	Gm25411	predicted gene, 25411 [Source:MGI Symbol;Acc:MGI:5455188]	Small_RNA	7.31	6.99	1.24	0.0555
TC0100000558.mm.1	Unc80	unc-80 homolog (C. elegans)	Multiple_Complex	7.48	9.99	-5.68	0.0132
TC0100000559.mm.1			NonCoding	5.47	6.48	-2.02	0.1038
TC0100000560.mm.1			NonCoding	7.9	7.03	1.82	0.1884
TC0100000561.mm.1	Rpe	ribulose-5-phosphate-3-epimerase	Coding	7.66	9.03	-2.57	0.0076
TC0100000562.mm.1			NonCoding	5.72	7.9	-4.53	0.0814
TC0100000563.mm.1			NonCoding	6.65	7.72	-2.11	0.0344
TC0100000564.mm.1			NonCoding	6.43	6.76	-1.26	0.4646
TC0100000565.mm.1			NonCoding	5.04	5.37	-1.26	0.5328
TC0100000566.mm.1	Gm15789	predicted gene 15789 [Source:MGI Symbol;Acc:MGI:3783231]	Multiple_Complex	6.21	6.1	1.08	0.792
TC0100000567.mm.1			NonCoding	7.19	6.34	1.81	0.7095
TC0100000568.mm.1	LOC100862127	PREDICTED: uncharacterized LOC100862127 (LOC100862127), miscRNA.	NonCoding	6.3	7.63	-2.5	0.0145
TC0100000569.mm.1	Gm27934	predicted gene, 27934 [Source:MGI Symbol;Acc:MGI:5531316]	Small_RNA	5.74	5.08	1.58	0.0486
TC0100000570.mm.1	Gm25832	predicted gene, 25832 [Source:MGI Symbol;Acc:MGI:5455609]	Small_RNA	5.61	5.33	1.21	0.4737
TC0100000571.mm.1	Gm15826	predicted gene 15826 [Source:MGI Symbol;Acc:MGI:3801881]	Multiple_Complex	5.29	4.44	1.81	0.014
TC0100000572.mm.1	Cps1	carbamoyl-phosphate synthetase 1; carbamoyl-phosphate synthetase 1, mRNA (cDNA clone IMAGE:4160125), partial cds.	Multiple_Complex	5.86	4.69	2.24	0.0025
TC0100000573.mm.1	Gm15668; AC133161.1	predicted gene 15668 [Source:MGI Symbol;Acc:MGI:3783110]; novel transcript	NonCoding	5.58	4.22	2.55	0.0063
TC0100000574.mm.1	Gm26342	predicted gene, 26342 [Source:MGI Symbol;Acc:MGI:5456119]	Small_RNA	5.11	4.85	1.2	0.7635
TC0100000575.mm.1	Kif22-ps	kinesin family member 22, pseudogene	Multiple_Complex	7.17	4.59	5.99	0.0352
TC0100000576.mm.1	Gm22548	predicted gene, 22548 [Source:MGI Symbol;Acc:MGI:5452325]	Precursor_microRNA	10.11	16.64	-92.17	2.68e-05
TC0100000577.mm.1	Gm15669; AC154992.1	predicted gene 15669 [Source:MGI Symbol;Acc:MGI:3783111]; novel transcript	NonCoding	6.51	4.66	3.61	0.1057
TC0100000578.mm.1			NonCoding	5.9	4.9	2.01	0.0045
TC0100000579.mm.1	Gm23189	predicted gene, 23189 [Source:MGI Symbol;Acc:MGI:5452966]	Precursor_microRNA	12.82	18.81	-63.61	0.003
TC0100000580.mm.1	Gm15671; AC167658.2	predicted gene 15671 [Source:MGI Symbol;Acc:MGI:3783113]; novel transcript	NonCoding	6	5.32	1.6	0.1118
TC0100000581.mm.1			NonCoding	6.01	4.68	2.52	0.0038
TC0100000582.mm.1			NonCoding	5.84	4.75	2.13	0.0025
TC0100000583.mm.1			NonCoding	6.1	4.52	3	0.0003
TC0100000584.mm.1			NonCoding	7.87	5.4	5.56	0.0028
TC0100000585.mm.1	Spag16	sperm associated antigen 16; sperm associated antigen 16 (Spag16), transcript variant 2, mRNA.	Multiple_Complex	5.98	4.74	2.37	0.0021
TC0100000586.mm.1			NonCoding	9.69	10.51	-1.77	0.0273
TC0100000587.mm.1	Gm23422	predicted gene, 23422 [Source:MGI Symbol;Acc:MGI:5453199]	Small_RNA	5.96	7.31	-2.55	0.2984
TC0100000588.mm.1	Vwc2l	von Willebrand factor C domain-containing protein 2-like	Multiple_Complex	5.87	5.73	1.1	0.1374
TC0100000589.mm.1			NonCoding	5.79	4.82	1.95	0.0069
TC0100000590.mm.1	Atic	5-aminoimidazole-4-carboxamide ribonucleotide formyltransferase/IMP cyclohydrolase	Multiple_Complex	6.81	7.1	-1.22	0.4363
TC0100000591.mm.1	Apol7d	apolipoprotein L 7d; novel protein	Multiple_Complex	6.27	5.15	2.16	0.0052
TC0100000592.mm.1			NonCoding	5.33	4.47	1.82	0.0698
TC0100000593.mm.1	Gm8883	predicted gene 8883; predicted gene 8883 (Gm8883), non-coding RNA.	NonCoding	6.68	5.37	2.48	0.0006
TC0100000594.mm.1	Gm5528	predicted gene 5528	Pseudogene	8.7	12.62	-15.16	0.0001
TC0100000595.mm.1			NonCoding	6.17	5.12	2.07	0.023
TC0100000596.mm.1	Gm25360	predicted gene, 25360 [Source:MGI Symbol;Acc:MGI:5455137]	Small_RNA	8.09	8.6	-1.43	0.0712
TC0100000597.mm.1	D230017M19Rik	RIKEN cDNA D230017M19 gene [Source:MGI Symbol;Acc:MGI:2445071]	NonCoding	6.68	6.64	1.03	0.3865
TC0100000598.mm.1	Gm23472	predicted gene, 23472 [Source:MGI Symbol;Acc:MGI:5453249]	Small_RNA	8.29	10.36	-4.2	0.0008
TC0100000599.mm.1	Gm24497	predicted gene, 24497 [Source:MGI Symbol;Acc:MGI:5454274]	Small_RNA	8.08	10.21	-4.38	0.0005
TC0100000600.mm.1	Gm25939	predicted gene, 25939 [Source:MGI Symbol;Acc:MGI:5455716]	Small_RNA	8.35	10.05	-3.25	0.001
TC0100000601.mm.1	Tmem169	transmembrane protein 169	Coding	7.04	6.21	1.78	0.0114
TC0100000602.mm.1	Xrcc5	X-ray repair complementing defective repair in Chinese hamster cells 5	Multiple_Complex	7.15	7.42	-1.2	0.6303
TC0100000603.mm.1			NonCoding	5.93	5.89	1.03	0.5725
TC0100000604.mm.1			NonCoding	7.35	5.86	2.81	0.0811
TC0100000605.mm.1	Gm15843	predicted gene 15843 [Source:MGI Symbol;Acc:MGI:3801845]	Pseudogene	8.72	8.77	-1.03	0.4352
TC0100000606.mm.1			NonCoding	6.13	4.87	2.39	0.0107
TC0100000607.mm.1			NonCoding	6.66	5.05	3.06	0.0053
TC0100000608.mm.1	Smarcal1	SWI/SNF related matrix associated, actin dependent regulator of chromatin, subfamily a-like 1	Multiple_Complex	6.78	7.34	-1.46	0.2111
TC0100000609.mm.1	Rpl37a	ribosomal protein L37a	Coding	7.2	8.32	-2.17	0.0307
TC0100000610.mm.1	Igfbp2	insulin-like growth factor binding protein 2	Multiple_Complex	6.74	5.83	1.87	0.0094
TC0100000611.mm.1			NonCoding	6.07	5.29	1.72	0.0241
TC0100000612.mm.1			NonCoding	5.44	5.01	1.35	0.055
TC0100000613.mm.1			NonCoding	5.41	5.22	1.14	0.237
TC0100000614.mm.1			NonCoding	7.53	6.33	2.3	0.0206
TC0100000615.mm.1	1700027A15Rik	RIKEN cDNA 1700027A15 gene; RIKEN cDNA 1700027A15 gene (1700027A15Rik), transcript variant 2, non-coding RNA.; RIKEN cDNA 1700027A15 gene (1700027A15Rik), transcript variant 1, non-coding RNA.	NonCoding	8.1	6.2	3.72	0.0018
TC0100000616.mm.1			NonCoding	6.13	5.27	1.82	0.0621
TC0100000617.mm.1	Pinc	Pregnancy induced noncoding RNA	NonCoding	7.7	5.61	4.27	0.0029
TC0100000618.mm.1	D530049I02Rik	RIKEN cDNA D530049I02 gene; RIKEN cDNA D530049I02 gene (D530049I02Rik), non-coding RNA.	NonCoding	6.42	4.92	2.82	0.0909
TC0100000619.mm.1	Gm25329	predicted gene, 25329 [Source:MGI Symbol;Acc:MGI:5455106]	Ribosomal	7.6	5.5	4.28	0.0005
TC0100000620.mm.1			NonCoding	6.8	5.59	2.31	0.0061
TC0100000621.mm.1	Rufy4	RUN and FYVE domain containing 4	Coding	5.13	4.8	1.26	0.1409
TC0100000622.mm.1	Cxcr2	chemokine (C-X-C motif) receptor 2	Coding	5.84	5.73	1.08	0.957
TC0100000623.mm.1	Gm25524	predicted gene, 25524 [Source:MGI Symbol;Acc:MGI:5455301]	Small_RNA	5.98	6.67	-1.61	0.0903
TC0100000624.mm.1			NonCoding	5.88	6.02	-1.1	0.1769
TC0100000625.mm.1	Arpc2	actin related protein 2/3 complex, subunit 2	Multiple_Complex	9.09	10.98	-3.7	7.63e-05
TC0100000626.mm.1	Gpbar1	G protein-coupled bile acid receptor 1	Coding	6.22	4.83	2.62	0.0094
TC0100000627.mm.1	Pnkd	paroxysmal nonkinesiogenic dyskinesia	Multiple_Complex	7.65	8.42	-1.71	0.0121
TC0100000628.mm.1			NonCoding	6.61	6.48	1.09	0.9395
TC0100000629.mm.1			NonCoding	5.9	6.07	-1.12	0.8155
TC0100000630.mm.1			NonCoding	6.52	6.07	1.36	0.6092
TC0100000631.mm.1	Catip	ciliogenesis associated TTC17 interacting protein	Coding	6.24	6.13	1.08	0.6233
TC0100000632.mm.1	Slc11a1	solute carrier family 11 (proton-coupled divalent metal ion transporters), member 1	Multiple_Complex	6.01	5.82	1.14	0.4467
TC0100000633.mm.1	Ctdsp1	CTD (carboxy-terminal domain, RNA polymerase II, polypeptide A) small phosphatase 1	Multiple_Complex	7.54	7.63	-1.06	0.1465
TC0100000634.mm.1	Mir26b	microRNA 26b	Precursor_microRNA	5.95	5.75	1.15	0.6018
TC0100000635.mm.1	Vil1	villin 1	Multiple_Complex	5.55	4.68	1.83	0.0148
TC0100000636.mm.1	Rqcd1	rcd1 (required for cell differentiation) homolog 1 (S. pombe)	Multiple_Complex	6.93	8.26	-2.52	0.0051
TC0100000637.mm.1	Plcd4	phospholipase C, delta 4	Multiple_Complex	7.26	6.92	1.27	0.1217
TC0100000638.mm.1	Bcs1l	BCS1-like (yeast)	Multiple_Complex	7.36	7.07	1.22	0.3786
TC0100000639.mm.1	Stk36	serine/threonine kinase 36	Multiple_Complex	5.95	5.81	1.1	0.2891
TC0100000640.mm.1	Ttll4	tubulin tyrosine ligase-like family, member 4	Multiple_Complex	6.99	7.48	-1.4	0.0379
TC0100000641.mm.1			NonCoding	6.24	7.78	-2.91	0.2416
TC0100000642.mm.1	Cyp27a1	cytochrome P450, family 27, subfamily a, polypeptide 1	Coding	6.32	5.77	1.46	0.573
TC0100000643.mm.1	ZNFX1-AS1_2	ZNFX1 antisense RNA 1 conserved region 2	NonCoding	8.47	7.07	2.64	0.003
TC0100000644.mm.1	Wnt6	wingless-type MMTV integration site family, member 6; wingless-related MMTV integration site 6	Coding	5.33	4.74	1.51	0.7357
TC0100000645.mm.1	Wnt10a	wingless-type MMTV integration site family, member 10A; wingless related MMTV integration site 10a	Coding	4.63	4.48	1.11	0.597
TC0100000646.mm.1			NonCoding	5.79	5.08	1.64	0.0929
TC0100000647.mm.1	Gm16582; RP23-430G15.2	predicted gene 16582 [Source:MGI Symbol;Acc:MGI:4415002]; Novel transcript	NonCoding	5.86	4.81	2.08	0.0053
TC0100000648.mm.1	Cdk5r2	cyclin-dependent kinase 5, regulatory subunit 2 (p39); Synthetic construct Mus musculus clone IMAGE:100063282, MGC:191052 cyclin-dependent kinase 5, regulatory subunit 2 (p39) (Cdk5r2) mRNA, encodes complete protein.	Multiple_Complex	5.86	5.59	1.2	0.2767
TC0100000649.mm.1			NonCoding	5.18	4.41	1.7	0.0837
TC0100000650.mm.1	Gm15841; AC139023.4	predicted gene 15841 [Source:MGI Symbol;Acc:MGI:3801860]; Novel transcript	NonCoding	7.09	4.95	4.4	0.0005
TC0100000651.mm.1			NonCoding	6.5	5.18	2.5	0.0082
TC0100000652.mm.1	Fam134a	family with sequence similarity 134, member A	Coding	6.85	8.52	-3.18	0.0011
TC0100000653.mm.1	Zfand2b	zinc finger, AN1 type domain 2B	Multiple_Complex	6.07	6.41	-1.27	0.2678
TC0100000654.mm.1	Ankzf1	ankyrin repeat and zinc finger domain containing 1; ankyrin repeat and zinc finger domain containing 1 (Ankzf1), transcript variant 3, non-coding RNA.	Multiple_Complex	6.51	6.6	-1.06	0.5618
TC0100000655.mm.1	Stk16	serine/threonine kinase 16; serine/threonine kinase 16 (Stk16), mRNA.	Multiple_Complex	6.65	6.78	-1.1	0.6563
TC0100000656.mm.1	Dnajb2	DnaJ (Hsp40) homolog, subfamily B, member 2	Multiple_Complex	7.17	7.26	-1.06	0.7039
TC0100000657.mm.1	Des	desmin	Multiple_Complex	6.23	5.88	1.28	0.211
TC0100000658.mm.1	Speg	SPEG complex locus	Multiple_Complex	6.75	6.3	1.36	0.1183
TC0100000659.mm.1	Gmppa	GDP-mannose pyrophosphorylase A	Multiple_Complex	6.91	8.28	-2.59	0.0009
TC0100000660.mm.1	Asic4	acid-sensing (proton-gated) ion channel family member 4	Coding	6.78	6.27	1.42	0.1046
TC0100000661.mm.1	Tmem198	transmembrane protein 198	Coding	5.98	5.25	1.65	0.0289
TC0100000662.mm.1	Inha	inhibin alpha	Coding	6.58	6.54	1.03	0.5
TC0100000663.mm.1	Stk11ip	serine/threonine kinase 11 interacting protein	Multiple_Complex	6.4	6.49	-1.07	0.6812
TC0100000664.mm.1	Gm15183	predicted gene 15183 [Source:MGI Symbol;Acc:MGI:3705481]	Multiple_Complex	5.11	4.43	1.61	0.2283
TC0100000665.mm.1	Slc4a3	solute carrier family 4 (anion exchanger), member 3	Multiple_Complex	6.92	6.96	-1.02	0.9291
TC0100000666.mm.1	Gm15180	predicted gene 15180 [Source:MGI Symbol;Acc:MGI:3705360]	Multiple_Complex	5.38	4.05	2.52	0.0123
TC0100000667.mm.1	Gm15182; LOC100862333	predicted gene 15182 [Source:MGI Symbol;Acc:MGI:3705533]; PREDICTED: zinc finger protein 99-like (LOC100862333), mRNA.	Multiple_Complex	6.13	5.1	2.05	0.0322
TC0100000668.mm.1	Gm5257	predicted gene 5257 [Source:MGI Symbol;Acc:MGI:3647791]	Pseudogene	6.46	5.15	2.48	0.0181
TC0100000669.mm.1			NonCoding	8	10.6	-6.08	0.0012
TC0100000670.mm.1			NonCoding	6.68	5.4	2.42	0.0078
TC0100000671.mm.1	Gm17751	predicted gene, 17751; predicted gene, 17751 (Gm17751), transcript variant 1, non-coding RNA.; predicted gene, 17751 (Gm17751), transcript variant 2, non-coding RNA.	NonCoding	5.28	5.31	-1.02	0.9966
TC0100000672.mm.1	Mir6343	microRNA 6343	Precursor_microRNA	6.96	6.07	1.85	0.1004
TC0100000673.mm.1			NonCoding	6.6	4.39	4.65	0.0173
TC0100000674.mm.1	Gm25974	predicted gene, 25974 [Source:MGI Symbol;Acc:MGI:5455751]	Ribosomal	4.35	4.2	1.11	0.6272
TC0100000675.mm.1			NonCoding	6.68	5.12	2.95	0.0003
TC0100000676.mm.1			NonCoding	6.38	4.32	4.18	0.0005
TC0100000677.mm.1			NonCoding	5.8	5.39	1.33	0.042
TC0100000678.mm.1	Sgpp2	sphingosine-1-phosphate phosphotase 2	Coding	9.78	10.98	-2.31	0.0788
TC0100000679.mm.1			NonCoding	6.66	5.51	2.21	0.0248
TC0100000680.mm.1			NonCoding	6.53	6.21	1.25	0.1577
TC0100000681.mm.1	Mogat1	monoacylglycerol O-acyltransferase 1	Multiple_Complex	5.64	4.66	1.98	0.007
TC0100000682.mm.1	Utp14b; Acsl3	UTP14, U3 small nucleolar ribonucleoprotein, homolog B (yeast); acyl-CoA synthetase long-chain family member 3	Multiple_Complex	7.66	9.32	-3.16	0.0003
TC0100000683.mm.1			NonCoding	5.29	3.64	3.13	0.0002
TC0100000684.mm.1	Kcne4	potassium voltage-gated channel, Isk-related subfamily, gene 4	Coding	5.6	5.63	-1.02	0.5573
TC0100000685.mm.1	AC166333.1	N/A	Precursor_microRNA	7.28	8.24	-1.95	0.0543
TC0100000686.mm.1	LOC100862182	PREDICTED: uncharacterized LOC100862182 (LOC100862182), miscRNA.	NonCoding	7.05	4.61	5.43	0.0012
TC0100000687.mm.1	Gm10555	PREDICTED: predicted gene 10555 (Gm10555), miscRNA.	NonCoding	5.79	4.37	2.69	0.0073
TC0100000688.mm.1	Mrpl44	mitochondrial ribosomal protein L44	Coding	6.04	5.45	1.51	0.0416
TC0100000689.mm.1			NonCoding	7.05	5.26	3.48	0.0003
TC0100000690.mm.1	LOC100862198	PREDICTED: uncharacterized LOC100862198 (LOC100862198), miscRNA.	NonCoding	6.13	7.18	-2.07	0.3099
TC0100000691.mm.1	Gm23934	predicted gene, 23934 [Source:MGI Symbol;Acc:MGI:5453711]	Small_RNA	8.3	16.19	-236.58	4.77e-06
TC0100000692.mm.1			NonCoding	7.13	6.5	1.55	0.1272
TC0100000693.mm.1			NonCoding	6.3	4.99	2.47	0.0177
TC0100000694.mm.1			NonCoding	5.29	3.88	2.65	0.0215
TC0100000695.mm.1			NonCoding	6.41	5.09	2.5	0.0018
TC0100000696.mm.1	1700016L21Rik	RIKEN cDNA 1700016L21 gene; RIKEN cDNA 1700016L21 gene (1700016L21Rik), non-coding RNA.	NonCoding	5.8	5.08	1.65	0.0568
TC0100000697.mm.1	Nyap2	neuronal tyrosine-phophorylated phosphoinositide 3-kinase adaptor 2	Multiple_Complex	6.78	6.25	1.45	0.066
TC0100000698.mm.1			NonCoding	5.39	5.04	1.28	0.2255
TC0100000699.mm.1			NonCoding	7.11	6.29	1.77	0.0218
TC0100000700.mm.1			NonCoding	5.17	4.24	1.91	0.013
TC0100000701.mm.1	Mir6344	microRNA 6344	Precursor_microRNA	6.55	6.79	-1.19	0.6116
TC0100000702.mm.1	Gm9747	predicted gene 9747 [Source:MGI Symbol;Acc:MGI:3710571]	Coding	6	5.02	1.96	0.0072
TC0100000703.mm.1	Rhbdd1	rhomboid domain containing 1	Multiple_Complex	7.52	7.68	-1.12	0.9406
TC0100000704.mm.1	Gm19552	PREDICTED: predicted gene, 19552 (Gm19552), miscRNA.	NonCoding	6.24	5.81	1.34	0.2695
TC0100000705.mm.1			NonCoding	6.07	4.6	2.78	0.0942
TC0100000706.mm.1	Col4a3	collagen, type IV, alpha 3	Multiple_Complex	5.99	5.34	1.57	0.0195
TC0100000707.mm.1	n-R5s213	nuclear encoded rRNA 5S 213 [Source:MGI Symbol;Acc:MGI:4422078]	Ribosomal	11.51	9.31	4.58	0.001
TC0100000708.mm.1	Mff	mitochondrial fission factor	Multiple_Complex	7.6	9.81	-4.63	0.002
TC0100000709.mm.1			NonCoding	6.48	6.33	1.11	0.7524
TC0100000710.mm.1			NonCoding	6.29	5.25	2.06	0.0361
TC0100000711.mm.1	Agfg1	ArfGAP with FG repeats 1	Multiple_Complex	6.96	10.81	-14.4	1.06e-06
TC0100000712.mm.1			NonCoding	4.95	8.28	-10.08	0.04
TC0100000713.mm.1			NonCoding	5.41	5.74	-1.25	0.6465
TC0100000714.mm.1			NonCoding	6.63	5.66	1.96	0.0742
TC0100000715.mm.1			NonCoding	6.39	5.24	2.22	0.0738
TC0100000716.mm.1			NonCoding	5.58	4.45	2.18	0.0065
TC0100000717.mm.1	Krtap28-13	PREDICTED: keratin associated protein 28-13 (Krtap28-13), mRNA.	Multiple_Complex	5.53	3.98	2.93	0.0197
TC0100000718.mm.1	Ccl20	chemokine (C-C motif) ligand 20	Coding	5.26	4.65	1.52	0.0344
TC0100000719.mm.1	Daw1	dynein assembly factor with WDR repeat domains 1	Multiple_Complex	5.76	4.47	2.45	0.004
TC0100000720.mm.1			NonCoding	6.04	4.63	2.67	0.03
TC0100000721.mm.1	Gm6374	predicted gene 6374	Pseudogene	6.13	6.81	-1.6	0.3352
TC0100000722.mm.1	Gm25754	predicted gene, 25754 [Source:MGI Symbol;Acc:MGI:5455531]	Precursor_microRNA	14.12	18.76	-25.02	0.0054
TC0100000723.mm.1	Gm24555	predicted gene, 24555 [Source:MGI Symbol;Acc:MGI:5454332]	Small_RNA	10.17	9.46	1.63	0.0724
TC0100000724.mm.1	Mir5126	microRNA 5126	Precursor_microRNA	8.67	8.07	1.52	0.0256
TC0100000725.mm.1	Fbxo36	F-box protein 36	Multiple_Complex	6.55	6.83	-1.21	0.7218
TC0100000726.mm.1	Gm15433	predicted pseudogene 15433	Pseudogene	5.83	5.17	1.58	0.1211
TC0100000727.mm.1			NonCoding	5.42	5.28	1.1	0.3609
TC0100000728.mm.1			NonCoding	5.41	4.15	2.39	0.0922
TC0100000729.mm.1			NonCoding	5.73	5.04	1.61	0.115
TC0100000730.mm.1			NonCoding	8.24	5.32	7.58	0.0008
TC0100000734.mm.1	Rpl19-ps1	ribosomal protein L19, pseudogene 1	Multiple_Complex	6.48	9.63	-8.89	0.0021
TC0100000735.mm.1	Gm2389	predicted pseudogene 2389 [Source:MGI Symbol;Acc:MGI:3780557]	Pseudogene	5.99	6.49	-1.42	0.3024
TC0100000736.mm.1	Gm10553	predicted gene 10553 [Source:MGI Symbol;Acc:MGI:3642178]	Coding	6.3	5.57	1.65	0.1036
TC0100000738.mm.1	Gm16038	predicted gene 16038 [Source:MGI Symbol;Acc:MGI:3802117]	Pseudogene	6.21	5.09	2.18	0.0024
TC0100000739.mm.1			NonCoding	8.24	5.32	7.58	0.0008
TC0100000741.mm.1			NonCoding	12.15	8.09	16.61	0.0391
TC0100000742.mm.1	Gm6264	predicted gene 6264 [Source:MGI Symbol;Acc:MGI:3779580]	Multiple_Complex	7.08	6.58	1.42	0.3078
TC0100000743.mm.1	Gm7609	predicted pseudogene 7609	Multiple_Complex	5.4	5.78	-1.3	0.8937
TC0100000744.mm.1			NonCoding	6.01	5.33	1.6	0.09
TC0100000745.mm.1			NonCoding	5.41	4.15	2.39	0.0922
TC0100000746.mm.1			NonCoding	5.73	5.04	1.61	0.115
TC0100000747.mm.1	Gm16028; AC123856.7	predicted gene 16028 [Source:MGI Symbol;Acc:MGI:3801982]; Novel transcript	NonCoding	6.23	5.45	1.71	0.0722
TC0100000748.mm.1			NonCoding	8.24	5.32	7.58	0.0008
TC0100000750.mm.1			NonCoding	12.61	7.93	25.62	0.0145
TC0100000752.mm.1	Gm16025; AC167036.6	predicted gene 16025 [Source:MGI Symbol;Acc:MGI:3802144]; Novel transcript	NonCoding	7.05	6.19	1.82	0.0058
TC0100000753.mm.1			NonCoding	8.24	5.32	7.58	0.0008
TC0100000755.mm.1			NonCoding	12.15	8.09	16.61	0.0391
TC0100000757.mm.1	Gm2427	PREDICTED: predicted gene 2427 (Gm2427), mRNA.	Coding	7.42	8.08	-1.59	0.0291
TC0100000758.mm.1	Gm7592; Csprs	predicted gene 7592; component of Sp100-rs	Multiple_Complex	6.12	5.65	1.39	0.1389
TC0100000759.mm.1			NonCoding	5.41	4.15	2.39	0.0922
TC0100000760.mm.1			NonCoding	5.71	5.14	1.49	0.0296
TC0100000761.mm.1	G530012D18Rik	RIKEN cDNA G530012D1 gene [Source:MGI Symbol;Acc:MGI:3642025]	Coding	6.39	4.6	3.46	0.01
TC0100000762.mm.1			NonCoding	6.78	5.02	3.39	9.44e-05
TC0100000763.mm.1			NonCoding	5.8	4.84	1.95	0.0844
TC0100000764.mm.1	Gm16094; AC147806.5	predicted gene 16094 [Source:MGI Symbol;Acc:MGI:3801967]; Novel transcript	NonCoding	6.12	5.79	1.26	0.1797
TC0100000765.mm.1	Sp140	Sp140 nuclear body protein	Multiple_Complex	7.11	6.86	1.19	0.2757
TC0100000766.mm.1	Sp100	nuclear antigen Sp100	Multiple_Complex	7.09	7.99	-1.87	0.0098
TC0100000767.mm.1	Mir8096	microRNA 8096	Precursor_microRNA	5.92	4.45	2.78	0.0008
TC0100000768.mm.1	Gm25472	predicted gene, 25472 [Source:MGI Symbol;Acc:MGI:5455249]	Precursor_microRNA	14.07	18.83	-27.19	0.0008
TC0100000769.mm.1	9930111H07Rik	RIKEN cDNA 9930111H07 gene	NonCoding	4.8	3.98	1.76	0.0443
TC0100000770.mm.1	Gm22906	predicted gene, 22906	NonCoding	11.19	12.44	-2.36	0.0045
TC0100000771.mm.1	Cab39	calcium binding protein 39	Multiple_Complex	8.45	9.64	-2.28	0.0014
TC0100000772.mm.1			NonCoding	7.75	6.22	2.88	0.099
TC0100000773.mm.1			NonCoding	6.14	5.46	1.6	0.0581
TC0100000774.mm.1	Itm2c	integral membrane protein 2C	Multiple_Complex	7.89	10	-4.33	0.0071
TC0100000775.mm.1	4933407L21Rik	RIKEN cDNA 4933407L21 gene	Multiple_Complex	5.56	4.65	1.87	0.0142
TC0100000776.mm.1			NonCoding	7.33	5.54	3.46	0.0057
TC0100000777.mm.1	Spata3	spermatogenesis associated 3	Multiple_Complex	5.92	4.56	2.58	0.0021
TC0100000778.mm.1	2810459M11Rik	RIKEN cDNA 2810459M11 gene	Coding	6.65	5.63	2.02	0.0028
TC0100000780.mm.1	Gm22786	predicted gene, 22786 [Source:MGI Symbol;Acc:MGI:5452563]	Small_RNA	7.65	7.5	1.1	0.6776
TC0100000781.mm.1			NonCoding	7.78	8.12	-1.27	0.4226
TC0100000782.mm.1			NonCoding	6.19	5.19	2	0.0949
TC0100000783.mm.1	B3gnt7	UDP-GlcNAc:betaGal beta-1,3-N-acetylglucosaminyltransferase 7	Multiple_Complex	4.83	4.35	1.39	0.0664
TC0100000784.mm.1			NonCoding	5.06	4.6	1.38	0.1687
TC0100000785.mm.1	Gm5258	predicted gene 5258	Coding	7.15	5.48	3.19	0.0069
TC0100000786.mm.1	C130036L24Rik	RIKEN cDNA C130036L24 gene	NonCoding	5.61	5.25	1.28	0.1826
TC0100000787.mm.1	1700019O17Rik	RIKEN cDNA 1700019O17 gene	Coding	6.14	5.34	1.75	0.0089
TC0100000788.mm.1			NonCoding	4.36	4.22	1.1	0.5661
TC0100000789.mm.1			NonCoding	6.6	4.9	3.25	0.0009
TC0100000790.mm.1	Ptma	prothymosin alpha	Coding	9.15	13.21	-16.74	1.11e-06
TC0100000791.mm.1			NonCoding	7.09	5.75	2.54	0.0022
TC0100000792.mm.1	Cops7b	COP9 (constitutive photomorphogenic) homolog, subunit 7b (Arabidopsis thaliana)	Multiple_Complex	7.44	7.32	1.09	0.9858
TC0100000793.mm.1			NonCoding	5.92	4.47	2.73	0.0366
TC0100000794.mm.1	Dis3l2	DIS3 mitotic control homolog (S. cerevisiae)-like 2	Multiple_Complex	7.07	8.31	-2.36	0.0022
TC0100000795.mm.1			NonCoding	6.22	4.65	2.97	0.0008
TC0100000796.mm.1			NonCoding	5.37	5.55	-1.14	0.8585
TC0100000797.mm.1			NonCoding	7.09	5.9	2.29	0.0085
TC0100000798.mm.1			NonCoding	6.28	5.27	2.02	0.1052
TC0100000799.mm.1			NonCoding	6.43	5.93	1.42	0.3081
TC0100000800.mm.1			NonCoding	6.07	6.49	-1.34	0.5864
TC0100000801.mm.1			NonCoding	6.87	6.64	1.18	0.5856
TC0100000802.mm.1			NonCoding	4.45	3.74	1.64	0.0102
TC0100000803.mm.1			NonCoding	5.71	4.92	1.73	0.1101
TC0100000804.mm.1			NonCoding	6.51	5.8	1.64	0.0346
TC0100000805.mm.1			NonCoding	4.13	3.99	1.11	0.5091
TC0100000806.mm.1	Akp3	alkaline phosphatase 3, intestine, not Mn requiring	Coding	5.58	4.86	1.65	0.0089
TC0100000807.mm.1			NonCoding	5.68	4.56	2.16	0.0167
TC0100000808.mm.1	Prss56	protease, serine 56	Multiple_Complex	5.5	4.77	1.65	0.0285
TC0100000809.mm.1	Chrnd	cholinergic receptor, nicotinic, delta polypeptide	Coding	6.33	5.16	2.25	0.0009
TC0100000810.mm.1	Chrng	cholinergic receptor, nicotinic, gamma polypeptide; Synthetic construct Mus musculus clone IMAGE:100062259, MGC:190436 cholinergic receptor, nicotinic, gamma polypeptide (Chrng) mRNA, encodes complete protein.	Coding	5.32	4.63	1.61	0.0572
TC0100000811.mm.1	Eif4e2	eukaryotic translation initiation factor 4E member 2	Coding	7.2	7.27	-1.05	0.4707
TC0100000812.mm.1	Gm26187	predicted gene, 26187 [Source:MGI Symbol;Acc:MGI:5455964]	Small_RNA	5.51	5.74	-1.17	0.406
TC0100000813.mm.1	Efhd1	EF hand domain containing 1	Multiple_Complex	6.87	8.56	-3.24	0.0165
TC0100000814.mm.1	Gigyf2	GRB10 interacting GYF protein 2	Multiple_Complex	7.09	8.46	-2.58	0.0009
TC0100000815.mm.1			NonCoding	4.95	5.12	-1.13	0.9877
TC0100000816.mm.1	3110079O15Rik	RIKEN cDNA 3110079O15 gene	Coding	5.15	4.66	1.41	0.1508
TC0100000817.mm.1	Neu2	neuraminidase 2	Coding	6.39	5.47	1.89	0.0048
TC0100000818.mm.1	Gm17181	predicted gene 17181 [Source:MGI Symbol;Acc:MGI:4938008]	Pseudogene	11.88	14.14	-4.79	0.0004
TC0100000819.mm.1			NonCoding	4.48	4.81	-1.25	0.4156
TC0100000820.mm.1			NonCoding	6.35	4.25	4.3	0.0077
TC0100000821.mm.1			NonCoding	5.47	4.21	2.39	0.0022
TC0100000822.mm.1	Inpp5d	inositol polyphosphate-5-phosphatase D	Multiple_Complex	6.24	5.52	1.64	0.0281
TC0100000823.mm.1			NonCoding	6.59	6.16	1.35	0.2495
TC0100000824.mm.1	Atg16l1	autophagy related 16-like 1 (S. cerevisiae)	Multiple_Complex	6.97	7.13	-1.11	0.2601
TC0100000825.mm.1	Gm25395	predicted gene, 25395 [Source:MGI Symbol;Acc:MGI:5455172]	Small_RNA	6.75	5.5	2.37	0.0823
TC0100000826.mm.1	Scarna6	small Cajal body-specific RNA 6	Small_RNA	5.2	5.58	-1.3	0.519
TC0100000827.mm.1	5830472F04Rik	RIKEN cDNA 5830472F04 gene	Coding	8.43	9.22	-1.73	0.4826
TC0100000828.mm.1	Sag	S-antigen, retina and pineal gland (arrestin)	Multiple_Complex	6.41	5.41	2	0.0056
TC0100000829.mm.1	Dgkd	diacylglycerol kinase, delta	Coding	7.3	8.28	-1.97	0.0045
TC0100000830.mm.1			NonCoding	7.07	6.27	1.74	0.1383
TC0100000831.mm.1			NonCoding	6.02	6.69	-1.59	0.013
TC0100000832.mm.1			NonCoding	5.08	5.55	-1.38	0.688
TC0100000833.mm.1	Gm25198	predicted gene, 25198 [Source:MGI Symbol;Acc:MGI:5454975]	Precursor_microRNA	9.31	9.13	1.13	0.5897
TC0100000834.mm.1	Gm5832	predicted gene 5832 [Source:MGI Symbol;Acc:MGI:3643737]	Pseudogene	7.09	6.52	1.49	0.0501
TC0100000835.mm.1	Gm15375	predicted gene 15375 [Source:MGI Symbol;Acc:MGI:3705815]	Pseudogene	6.07	5.66	1.33	0.566
TC0100000836.mm.1	Ugt1a2; Ugt1a6a; Ugt1a6b; Ugt1a10; Ugt1a7c; Ugt1a5; Ugt1a9; Ugt1a1	UDP glucuronosyltransferase 1 family, polypeptide A2; UDP glucuronosyltransferase 1 family, polypeptide A6A; UDP glucuronosyltransferase 1 family, polypeptide A6B; UDP glycosyltransferase 1 family, polypeptide A10; UDP glucuronosyltransferase 1 family, polypeptide A7C; UDP glucuronosyltransferase 1 family, polypeptide A5; UDP glucuronosyltransferase 1 family, polypeptide A9; UDP glucuronosyltrans…	Multiple_Complex	6.38	7.26	-1.84	0.0061
TC0100000837.mm.1	Gm15373	predicted gene 15373 [Source:MGI Symbol;Acc:MGI:3707583]	Multiple_Complex	4.88	5.58	-1.63	0.0676
TC0100000838.mm.1	Gm15372	predicted gene 15372 [Source:MGI Symbol;Acc:MGI:3707469]	Multiple_Complex	5.89	4.79	2.14	0.0356
TC0100000839.mm.1	Gm15370	predicted gene 15370 [Source:MGI Symbol;Acc:MGI:3707467]	Multiple_Complex	4.8	4.9	-1.08	0.9967
TC0100000840.mm.1	Gm15369	predicted gene 15369 [Source:MGI Symbol;Acc:MGI:3707466]	Multiple_Complex	7.11	8.26	-2.22	0.0196
TC0100000841.mm.1	Gm15374	predicted gene 15374 [Source:MGI Symbol;Acc:MGI:3707463]	Multiple_Complex	6.34	8.97	-6.18	0.0004
TC0100000842.mm.1	Gm15371	predicted gene 15371 [Source:MGI Symbol;Acc:MGI:3707464]	Multiple_Complex	6.57	6.88	-1.24	0.3711
TC0100000843.mm.1	Gm15368	predicted gene 15368 [Source:MGI Symbol;Acc:MGI:3707462]	Pseudogene	6.75	7.84	-2.12	0.0146
TC0100000844.mm.1	Gm15376	predicted gene 15376 [Source:MGI Symbol;Acc:MGI:3707460]	Pseudogene	6.79	6.64	1.11	0.7575
TC0100000845.mm.1	Mroh2a	maestro heat-like repeat family member 2A	Multiple_Complex	6.13	5	2.2	0.0015
TC0100000846.mm.1	Trpm8	transient receptor potential cation channel, subfamily M, member 8	Multiple_Complex	8.71	7.14	2.96	0.015
TC0100000847.mm.1	Spp2	secreted phosphoprotein 2	Coding	5.91	5.07	1.79	0.0322
TC0100000848.mm.1			NonCoding	5.87	5.23	1.55	0.0295
TC0100000849.mm.1	Gm19589	predicted gene, 19589; predicted gene, 19589 (Gm19589), non-coding RNA.	NonCoding	5.45	5.58	-1.09	0.9544
TC0100000850.mm.1			NonCoding	5.92	5.14	1.71	0.0121
TC0100000851.mm.1			NonCoding	4.07	3.5	1.49	0.0544
TC0100000852.mm.1	Platr5	pluripotency associated transcript 5	NonCoding	5.46	5.96	-1.41	0.1126
TC0100000853.mm.1	1700067G17Rik	RIKEN cDNA 1700067G17 gene; RIKEN cDNA 1700067G17 gene (1700067G17Rik), non-coding RNA.	NonCoding	5.68	5.07	1.52	0.042
TC0100000854.mm.1	Sh3bp4	SH3-domain binding protein 4	Multiple_Complex	5.86	5.93	-1.04	0.6454
TC0100000855.mm.1			NonCoding	6.89	6.37	1.43	0.0933
TC0100000856.mm.1			NonCoding	8.8	11.91	-8.67	0.0002
TC0100000857.mm.1			NonCoding	6.53	5.85	1.61	0.0416
TC0100000858.mm.1	Agap1	ArfGAP with GTPase domain, ankyrin repeat and PH domain 1; Synthetic construct Mus musculus clone IMAGE:100069481, MGC:199383 ArfGAP with GTPase domain, ankyrin repeat and PH domain 1 (Agap1) mRNA, encodes complete protein.	Multiple_Complex	7.33	9.02	-3.23	0.0003
TC0100000859.mm.1			NonCoding	5.73	7.12	-2.62	0.0012
TC0100000860.mm.1			NonCoding	11.93	11.76	1.12	0.6282
TC0100000861.mm.1			NonCoding	6.28	6.64	-1.28	0.1652
TC0100000862.mm.1	Gm25180	predicted gene, 25180 [Source:MGI Symbol;Acc:MGI:5454957]	Ribosomal	7.61	7.59	1.02	0.9307
TC0100000863.mm.1	Gm26037	predicted gene, 26037	NonCoding	6.03	5.76	1.21	0.829
TC0100000864.mm.1			NonCoding	7	6.84	1.12	0.5696
TC0100000865.mm.1			NonCoding	6.53	7.74	-2.3	0.1038
TC0100000866.mm.1			NonCoding	6.93	6.74	1.14	0.5689
TC0100000867.mm.1			NonCoding	5.84	6.96	-2.17	0.0031
TC0100000868.mm.1	D130058E05Rik; RP23-118M14.1	RIKEN cDNA D130058E05 gene [Source:MGI Symbol;Acc:MGI:2444614]; novel protein	Multiple_Complex	5.1	5.04	1.04	0.8921
TC0100000869.mm.1			NonCoding	6.88	5.07	3.5	0.0004
TC0100000870.mm.1	Ackr3	atypical chemokine receptor 3	Coding	4.78	5.14	-1.29	0.1457
TC0100000871.mm.1			NonCoding	5.61	5.26	1.28	0.6486
TC0100000872.mm.1			NonCoding	4.53	4.41	1.08	0.1216
TC0100000873.mm.1			NonCoding	5.26	4.66	1.51	0.0558
TC0100000874.mm.1			NonCoding	6.23	4.89	2.54	0.0009
TC0100000875.mm.1	Gm27648	predicted gene, 27648 [Source:MGI Symbol;Acc:MGI:5531030]	Ribosomal	4.39	4.73	-1.26	0.5932
TC0100000876.mm.1			NonCoding	5.83	4.65	2.26	0.0013
TC0100000877.mm.1			NonCoding	7.66	6.32	2.53	0.0392
TC0100000878.mm.1	Cops8	COP9 (constitutive photomorphogenic) homolog, subunit 8 (Arabidopsis thaliana)	Coding	8.47	9.06	-1.51	0.0179
TC0100000879.mm.1	Gm9991	predicted gene 9991	Coding	6.47	5.27	2.3	0.0012
TC0100000880.mm.1			NonCoding	7.5	5.27	4.71	0.0002
TC0100000881.mm.1			NonCoding	6.03	4.87	2.24	0.0011
TC0100000882.mm.1	Mlph	melanophilin	Multiple_Complex	6.27	5.03	2.36	0.0021
TC0100000883.mm.1	Prlh	prolactin releasing hormone	Coding	5.96	5.65	1.24	0.473
TC0100000884.mm.1	Lrrfip1	leucine rich repeat (in FLII) interacting protein 1	Coding	7.01	6.68	1.26	0.2154
TC0100000885.mm.1	Rbm44	RNA binding motif protein 44	Coding	6.54	5.36	2.26	0.0024
TC0100000886.mm.1	Ramp1	receptor (calcitonin) activity modifying protein 1	Multiple_Complex	5.73	4.5	2.36	0.0012
TC0100000887.mm.1			NonCoding	5.49	3.76	3.32	0.0003
TC0100000888.mm.1			NonCoding	5.62	4.73	1.85	0.0736
TC0100000889.mm.1			NonCoding	6.21	4.9	2.49	0.0128
TC0100000890.mm.1	Ube2f	ubiquitin-conjugating enzyme E2F (putative)	Coding	8	8.92	-1.9	0.0345
TC0100000891.mm.1	Gm7785	predicted gene 7785 [Source:MGI Symbol;Acc:MGI:3645449]	Pseudogene	6.99	6.85	1.1	0.6728
TC0100000892.mm.1	Scly	selenocysteine lyase	Multiple_Complex	7.01	6.84	1.12	0.7485
TC0100000893.mm.1	Espnl	espin-like	Coding	5.34	4.66	1.6	0.0206
TC0100000894.mm.1	Klhl30	kelch-like 30	Multiple_Complex	4.98	4.13	1.81	0.0387
TC0100000895.mm.1	Fam132b	family with sequence similarity 132, member B	Coding	5.18	4.73	1.37	0.0569
TC0100000896.mm.1			NonCoding	6.56	4.35	4.6	0.0021
TC0100000897.mm.1	Traf3ip1	TRAF3 interacting protein 1	Coding	7.46	7.21	1.19	0.3546
TC0100000898.mm.1	Asb1	ankyrin repeat and SOCS box-containing 1	Multiple_Complex	7.21	7.12	1.06	0.2705
TC0100000899.mm.1	Twist2	twist basic helix-loop-helix transcription factor 2	Coding	4.96	4.59	1.29	0.097
TC0100000900.mm.1			NonCoding	5.96	4.76	2.3	0.0035
TC0100000901.mm.1			NonCoding	6.01	4.96	2.08	0.0364
TC0100000902.mm.1			NonCoding	5.16	4.27	1.85	0.0872
TC0100000903.mm.1	Gm26720	predicted gene, 26720 [Source:MGI Symbol;Acc:MGI:5477214]	NonCoding	5.54	4.37	2.24	0.0015
TC0100000904.mm.1			NonCoding	5.74	4.73	2.01	0.0195
TC0100000905.mm.1			NonCoding	6.29	4.79	2.83	0.0013
TC0100000906.mm.1			NonCoding	6.7	5.53	2.26	0.0256
TC0100000907.mm.1			NonCoding	6.7	5.32	2.59	0.0138
TC0100000908.mm.1	Olfr1413	olfactory receptor 1413	Coding	6.65	4.86	3.46	0.0023
TC0100000909.mm.1	Olfr1412	olfactory receptor 1412	Coding	6.13	4.85	2.42	0.0115
TC0100000910.mm.1	Olfr1411; Olfr1410	olfactory receptor 1411; olfactory receptor 1410	Coding	6	5.13	1.83	0.0035
TC0100000911.mm.1	Olfr1410	olfactory receptor 1410	Coding	5.4	5.72	-1.25	0.7548
TC0100000912.mm.1	Olfr12	olfactory receptor 12	Coding	6.78	5.33	2.73	0.0517
TC0100000913.mm.1			NonCoding	5.07	4.15	1.89	0.0328
TC0100000914.mm.1			NonCoding	6.06	4.63	2.7	0.0024
TC0100000915.mm.1			NonCoding	6.43	5.14	2.43	0.0107
TC0100000916.mm.1	Gpc1	glypican 1	Coding	7.61	8.35	-1.67	0.0221
TC0100000917.mm.1	Mir149	microRNA 149	Precursor_microRNA	6.65	5.84	1.75	0.1138
TC0100000918.mm.1			NonCoding	5.73	4	3.32	0.0004
TC0100000919.mm.1	Dusp28	dual specificity phosphatase 28	Coding	5.09	4.98	1.08	0.2246
TC0100000920.mm.1			NonCoding	5.51	4.82	1.61	0.1365
TC0100000921.mm.1	Rnpepl1	arginyl aminopeptidase (aminopeptidase B)-like 1	Multiple_Complex	6.92	7.42	-1.41	0.0654
TC0100000922.mm.1	Capn10	calpain 10	Multiple_Complex	6.01	6.21	-1.15	0.8095
TC0100000923.mm.1	Gpr35	G protein-coupled receptor 35	Coding	6.18	5.58	1.52	0.04
TC0100000924.mm.1	Aqp12	aquaporin 12	Coding	6.38	5.48	1.86	0.0055
TC0100000925.mm.1	Agxt	alanine-glyoxylate aminotransferase	Coding	5.97	4.94	2.04	0.0026
TC0100000926.mm.1	Crocc2	ciliary rootlet coiled-coil, rootletin family member 2	Multiple_Complex	5.66	5.28	1.3	0.0938
TC0100000927.mm.1	Sned1; Mir6901	sushi, nidogen and EGF-like domains 1; microRNA 6901; sushi, nidogen and EGF-like domains 1 (Sned1), mRNA.	Multiple_Complex	6.5	7.58	-2.12	0.002
TC0100000928.mm.1			NonCoding	6.8	6.75	1.03	0.8341
TC0100000929.mm.1	Ppp1r7	protein phosphatase 1, regulatory (inhibitor) subunit 7	Coding	8.4	10.34	-3.84	0.0013
TC0100000930.mm.1	Mir6902	microRNA 6902	Precursor_microRNA	5.38	5.01	1.29	0.1177
TC0100000931.mm.1	Mir6345	microRNA 6345	Precursor_microRNA	5.41	4.99	1.34	0.3863
TC0100000932.mm.1	Gm26446	predicted gene, 26446 [Source:MGI Symbol;Acc:MGI:5456223]	Small_RNA	6.68	6.18	1.41	0.8645
TC0100000933.mm.1	Ano7	anoctamin 7	Coding	6.74	5.53	2.3	0.0017
TC0100000934.mm.1	Gm17415	predicted gene, 17415 [Source:MGI Symbol;Acc:MGI:4937049]	Coding	7.41	8.2	-1.73	0.0373
TC0100000935.mm.1			NonCoding	5.69	5.21	1.39	0.1806
TC0100000936.mm.1	2002-09-01	septin 2	Multiple_Complex	6.94	9.89	-7.73	2.31e-06
TC0100000937.mm.1	Farp2	FERM, RhoGEF and pleckstrin domain protein 2	Coding	6.9	9.66	-6.79	1.3e-05
TC0100000938.mm.1			NonCoding	6.98	8.11	-2.19	0.0155
TC0100000939.mm.1			NonCoding	7.21	12.93	-52.5	7.17e-06
TC0100000940.mm.1			NonCoding	5.16	4.11	2.07	0.0475
TC0100000941.mm.1			NonCoding	7.65	9.16	-2.86	0.0071
TC0100000942.mm.1	Bok	BCL2-related ovarian killer; BCL2-related ovarian killer protein	Coding	5.73	5.69	1.03	0.8668
TC0100000943.mm.1			NonCoding	6.14	5.82	1.25	0.4429
TC0100000944.mm.1	Atg4b	autophagy related 4B, cysteine peptidase	Multiple_Complex	7.08	8.06	-1.97	0.1578
TC0100000945.mm.1			NonCoding	6.62	5.51	2.16	0.0151
TC0100000946.mm.1	Ing5	inhibitor of growth family, member 5	Coding	6.58	6.58	1	0.8585
TC0100000947.mm.1	D2hgdh	D-2-hydroxyglutarate dehydrogenase	Multiple_Complex	6.35	6.21	1.1	0.5822
TC0100000948.mm.1	Gal3st2	galactose-3-O-sulfotransferase 2	Coding	5.99	5.23	1.7	0.0692
TC0100000949.mm.1	Gm9994	predicted gene 9994	Coding	4.93	4.89	1.03	0.1929
TC0100000950.mm.1	Gm7889	PREDICTED: predicted gene 7889 (Gm7889), mRNA.	Multiple_Complex	6.18	6.2	-1.02	0.8643
TC0100000951.mm.1	Gm6086	predicted gene 6086	Coding	4.74	4.56	1.14	0.2611
TC0100000952.mm.1			NonCoding	6.41	5.32	2.13	0.031
TC0100000953.mm.1			NonCoding	6.16	5.39	1.71	0.0325
TC0100000954.mm.1	Neu4	sialidase 4	Multiple_Complex	5.57	5.23	1.27	0.5497
TC0100000955.mm.1			NonCoding	8.58	13.83	-38.07	2.29e-05
TC0100000956.mm.1	4930440C22Rik	RIKEN cDNA 4930440C22 gene; RIKEN cDNA 4930440C22 gene (4930440C22Rik), non-coding RNA.	NonCoding	5.08	4.58	1.41	0.0313
TC0100000957.mm.1	Fam174a	family with sequence similarity 174, member A	Coding	7.07	7.51	-1.36	0.2629
TC0100000958.mm.1			NonCoding	6.02	4.52	2.82	0.0002
TC0100000959.mm.1	Gm15427	predicted pseudogene 15427	Pseudogene	8.07	8.98	-1.88	0.0082
TC0100000960.mm.1			NonCoding	5.37	4.19	2.27	0.0356
TC0100000961.mm.1			NonCoding	7.42	5.6	3.53	0.0655
TC0100000962.mm.1	Gm22917	predicted gene, 22917 [Source:MGI Symbol;Acc:MGI:5452694]	Precursor_microRNA	6.51	6.49	1.02	0.7275
TC0100000963.mm.1			NonCoding	5.84	4.74	2.14	0.0142
TC0100000964.mm.1	Gm26245	predicted gene, 26245 [Source:MGI Symbol;Acc:MGI:5456022]	Small_RNA	6.17	8.58	-5.35	2.23e-05
TC0100000965.mm.1	Gm26078	predicted gene, 26078 [Source:MGI Symbol;Acc:MGI:5455855]	Small_RNA	4.52	4.95	-1.35	0.8991
TC0100000966.mm.1	Panct2; Gm5101	pluripotency-associated noncoding transcript 2 [Source:MGI Symbol;Acc:MGI:3643517]; predicted gene 5101	NonCoding	6.03	5.02	2.01	0.0028
TC0100000967.mm.1	Gm6430	predicted gene 6430 [Source:MGI Symbol;Acc:MGI:3648857]	Coding	7.23	9.99	-6.78	1.56e-05
TC0100000968.mm.1	Gm7133	PREDICTED: predicted gene 7133 (Gm7133), mRNA.	Multiple_Complex	6.68	5.12	2.96	0.0014
TC0100000969.mm.1	Gm7135	PREDICTED: predicted gene 7135 (Gm7135), mRNA.	Coding	6.03	4.7	2.52	0.0021
TC0100000970.mm.1			NonCoding	6.68	6.62	1.04	0.8232
TC0100000971.mm.1	Gin1	gypsy retrotransposon integrase 1	Multiple_Complex	6.74	6.59	1.11	0.6772
TC0100000972.mm.1	Gm25413	predicted gene, 25413	NonCoding	6.08	5.7	1.3	0.2659
TC0100000973.mm.1	Gm24465	predicted gene, 24465 [Source:MGI Symbol;Acc:MGI:5454242]	Small_RNA	8.03	9.91	-3.69	0.0032
TC0100000974.mm.1	1810006J02Rik	RIKEN cDNA 1810006J02 gene; RIKEN cDNA 1810006J02 gene (1810006J02Rik), non-coding RNA.	NonCoding	7.11	6.68	1.34	0.2149
TC0100000975.mm.1			NonCoding	7.42	6.06	2.57	0.0006
TC0100000976.mm.1	Gm7952	predicted gene 7952 [Source:MGI Symbol;Acc:MGI:3648772]	Multiple_Complex	5.81	4.39	2.68	0.0473
TC0100000977.mm.1	Slco6d1	solute carrier organic anion transporter family, member 6d1	Multiple_Complex	6.22	5.19	2.04	0.007
TC0100000978.mm.1	Gm3555	predicted pseudogene 3555 [Source:MGI Symbol;Acc:MGI:3781732]	Pseudogene	7.42	7.77	-1.27	0.5632
TC0100000979.mm.1	Gm26134	predicted gene, 26134 [Source:MGI Symbol;Acc:MGI:5455911]	Precursor_microRNA	4.77	5.08	-1.24	0.3438
TC0100000980.mm.1			NonCoding	6.47	5.53	1.92	0.0158
TC0100000981.mm.1	Gm23434	predicted gene, 23434 [Source:MGI Symbol;Acc:MGI:5453211]	Small_RNA	8.95	7.04	3.76	0.0444
TC0100000982.mm.1			NonCoding	7.96	12.28	-19.96	6.62e-05
TC0100000983.mm.1			NonCoding	7.61	13.62	-64.77	2.57e-07
TC0100000984.mm.1	Gm20253	PREDICTED: predicted gene, 20253 (Gm20253), miscRNA.	NonCoding	6.98	7.79	-1.76	0.9851
TC0100000985.mm.1	Cntnap5b	contactin associated protein-like 5B; Synthetic construct Mus musculus clone IMAGE:100068083, MGC:195700 contactin associated protein-like 5B (Cntnap5b) mRNA, encodes complete protein.	Coding	6.43	5.62	1.75	0.0105
TC0100000986.mm.1			NonCoding	6.06	5.04	2.03	0.0085
TC0100000987.mm.1			NonCoding	5.07	4.16	1.88	0.0078
TC0100000988.mm.1	Gm25537	predicted gene, 25537 [Source:MGI Symbol;Acc:MGI:5455314]	Precursor_microRNA	4.85	5.63	-1.72	0.4095
TC0100000989.mm.1	Gm20268	predicted gene, 20268; predicted gene, 20268 (Gm20268), non-coding RNA.	NonCoding	5.84	5.03	1.76	0.0604
TC0100000990.mm.1			NonCoding	5.28	4.82	1.38	0.0786
TC0100000991.mm.1			NonCoding	6.14	4.55	3.01	0.2427
TC0100000992.mm.1			NonCoding	6.06	4.48	2.99	0.0032
TC0100000993.mm.1			NonCoding	6.71	5.25	2.74	0.0008
TC0100000994.mm.1			NonCoding	13.51	14.46	-1.94	0.0141
TC0100000995.mm.1	Gm23537	predicted gene, 23537	NonCoding	6.63	5.88	1.68	0.0253
TC0100000997.mm.1			NonCoding	3.59	11.32	-212.91	1.04e-05
TC0100000998.mm.1	Gm25003	predicted gene, 25003	Precursor_microRNA	12.73	17.04	-19.85	0.0002
TC0100000999.mm.1	Cdh20	cadherin 20	Coding	7.48	8.76	-2.44	0.002
TC0100001000.mm.1			NonCoding	5.62	9.56	-15.34	2.87e-05
TC0100001001.mm.1			NonCoding	6.62	6.75	-1.1	0.8225
TC0100001002.mm.1			NonCoding	6.06	5.48	1.5	0.8242
TC0100001003.mm.1			NonCoding	6.62	4.98	3.13	0.0091
TC0100001004.mm.1	Gm17634	predicted gene, 17634	NonCoding	4.74	4.44	1.23	0.2729
TC0100001005.mm.1	Gm3608	predicted gene 3608 [Source:MGI Symbol;Acc:MGI:3804932]	Pseudogene	6.29	9.82	-11.53	0.0255
TC0100001006.mm.1	Gm22426	predicted gene, 22426 [Source:MGI Symbol;Acc:MGI:5452203]	Precursor_microRNA	7.75	8.33	-1.5	0.1228
TC0100001007.mm.1			NonCoding	6.39	5.08	2.47	0.0093
TC0100001008.mm.1	2310035C23Rik	RIKEN cDNA 2310035C23 gene	Multiple_Complex	7.15	8.32	-2.26	0.0026
TC0100001009.mm.1			NonCoding	6.76	6.65	1.08	0.7558
TC0100001010.mm.1	Gm10193	PREDICTED: predicted gene 10193 (Gm10193), mRNA.	Coding	5.92	10.21	-19.66	4.25e-06
TC0100001011.mm.1	Tnfrsf11a	tumor necrosis factor receptor superfamily, member 11a, NFKB activator; tumor necrosis factor receptor superfamily, member 11a	Multiple_Complex	6.44	6.23	1.16	0.4222
TC0100001012.mm.1			NonCoding	6.63	5.65	1.98	0.0612
TC0100001013.mm.1			NonCoding	7.43	5.15	4.88	0.0066
TC0100001014.mm.1	Gm26214	predicted gene, 26214 [Source:MGI Symbol;Acc:MGI:5455991]	Small_RNA	4.84	3.61	2.34	0.0014
TC0100001015.mm.1			NonCoding	6.08	5.82	1.2	0.6795
TC0100001016.mm.1	Zcchc2	zinc finger, CCHC domain containing 2	Multiple_Complex	7.43	8	-1.49	0.0934
TC0100001017.mm.1	Gm26509	predicted gene, 26509 [Source:MGI Symbol;Acc:MGI:5477003]	Multiple_Complex	6.5	5.61	1.85	0.0083
TC0100001018.mm.1	Phlpp1	PH domain and leucine rich repeat protein phosphatase 1	Multiple_Complex	7.46	10.11	-6.27	3.02e-05
TC0100001019.mm.1			NonCoding	7.32	8.9	-2.99	0.0062
TC0100001020.mm.1			NonCoding	8.21	10.48	-4.82	0.0034
TC0100001021.mm.1			NonCoding	7.1	6.1	2	0.3167
TC0100001022.mm.1	D630008O14Rik	RIKEN cDNA D630008O14 gene	NonCoding	6.11	5.29	1.76	0.0202
TC0100001023.mm.1			NonCoding	6.01	4.96	2.07	0.0119
TC0100001024.mm.1	Serpinb5	serine (or cysteine) peptidase inhibitor, clade B, member 5	Coding	6.37	5.52	1.8	0.0062
TC0100001025.mm.1	Serpinb12	serine (or cysteine) peptidase inhibitor, clade B (ovalbumin), member 12	Multiple_Complex	5.71	4.6	2.16	0.0041
TC0100001026.mm.1	Serpinb13	serine (or cysteine) peptidase inhibitor, clade B (ovalbumin), member 13	Coding	5.51	5.06	1.36	0.1502
TC0100001027.mm.1			NonCoding	7.01	5.64	2.58	0.0126
TC0100001028.mm.1	Serpinb11	serine (or cysteine) peptidase inhibitor, clade B (ovalbumin), member 11	Coding	6.35	4.97	2.61	0.0013
TC0100001029.mm.1	Serpinb7	serine (or cysteine) peptidase inhibitor, clade B, member 7	Coding	5.51	4.62	1.86	0.0043
TC0100001031.mm.1	Serpinb8	serine (or cysteine) peptidase inhibitor, clade B, member 8	Multiple_Complex	7.36	6.36	2	0.0042
TC0100001032.mm.1	Gm15389; AC110090.1	predicted gene 15389 [Source:MGI Symbol;Acc:MGI:3705287]; putative novel transcript	NonCoding	5.92	5.9	1.02	0.8626
TC0100001033.mm.1	Gm22438	predicted gene, 22438 [Source:MGI Symbol;Acc:MGI:5452215]	Small_RNA	6.13	4.99	2.2	0.0368
TC0100001034.mm.1	D830032E09Rik	RIKEN cDNA D830032E09 gene	NonCoding	6.39	5.17	2.34	0.0088
TC0100001035.mm.1			NonCoding	7.99	5.69	4.93	0.0055
TC0100001036.mm.1	Gm25293	predicted gene, 25293	NonCoding	6.71	5.46	2.39	0.0109
TC0100001037.mm.1	Cdh7	cadherin 7, type 2	Multiple_Complex	6.59	5.8	1.74	0.0213
TC0100001038.mm.1			NonCoding	5.88	5.83	1.04	0.7819
TC0100001039.mm.1			NonCoding	4.8	4.85	-1.03	0.6962
TC0100001040.mm.1	Gm22331	predicted gene, 22331 [Source:MGI Symbol;Acc:MGI:5452108]	Small_RNA	7.84	7.31	1.44	0.0535
TC0100001041.mm.1			NonCoding	7.38	10.62	-9.46	5.91e-05
TC0100001042.mm.1			NonCoding	6.27	4.83	2.71	0.0317
TC0100001043.mm.1			NonCoding	6.53	6.64	-1.08	0.2447
TC0100001044.mm.1			NonCoding	7.07	6.02	2.08	0.0226
TC0100001045.mm.1			NonCoding	7.84	12.69	-28.91	0.0004
TC0100001046.mm.1			NonCoding	5.78	4.97	1.75	0.2302
TC0100001047.mm.1			NonCoding	5.21	4.62	1.51	0.0143
TC0100001048.mm.1	Cntnap5a	contactin associated protein-like 5A; Synthetic construct Mus musculus clone IMAGE:100063575, MGC:191110 contactin associated protein-like 5A (Cntnap5a) mRNA, encodes complete protein.	Coding	6.69	6.01	1.59	0.1569
TC0100001049.mm.1			NonCoding	5.61	5.13	1.4	0.134
TC0100001050.mm.1			NonCoding	7.62	5.89	3.31	0.0044
TC0100001051.mm.1			NonCoding	5.16	4.27	1.85	0.0513
TC0100001052.mm.1			NonCoding	6.03	4.37	3.16	0.0005
TC0100001053.mm.1			NonCoding	5.61	5.69	-1.06	0.8416
TC0100001054.mm.1	Gm19965	predicted gene, 19965 [Source:MGI Symbol;Acc:MGI:5012150]	Coding	5.41	5.62	-1.15	0.6628
TC0100001055.mm.1	Gm24030	predicted gene, 24030 [Source:MGI Symbol;Acc:MGI:5453807]	Small_RNA	7.94	5.59	5.11	0.0033
TC0100001056.mm.1	Gm27785	predicted gene, 27785 [Source:MGI Symbol;Acc:MGI:5531167]	Precursor_microRNA	6.26	7.42	-2.23	0.0014
TC0100001057.mm.1			NonCoding	6.19	6.41	-1.16	0.6567
TC0100001058.mm.1	Nifk	nucleolar protein interacting with the FHA domain of MKI67	Coding	7.22	7.54	-1.24	0.5181
TC0100001059.mm.1			NonCoding	4.71	4.54	1.12	0.277
TC0100001060.mm.1	Clasp1	CLIP associating protein 1 (Clasp1), transcript variant 1, mRNA.; CLIP associating protein 1; CLIP associating protein 1 (Clasp1), transcript variant 2, mRNA.	Multiple_Complex	7.81	11.25	-10.89	1.21e-05
TC0100001061.mm.1			NonCoding	6.22	6.75	-1.44	0.1276
TC0100001062.mm.1			NonCoding	6.54	4.85	3.22	0.0067
TC0100001063.mm.1	Tfcp2l1	transcription factor CP2-like 1	Multiple_Complex	6.21	4.98	2.35	0.0015
TC0100001064.mm.1			NonCoding	7.24	6.61	1.54	0.0459
TC0100001065.mm.1	Mir6346	microRNA 6346 [Source:MGI Symbol;Acc:MGI:5531211]	Precursor_microRNA	5.41	4.32	2.14	0.0274
TC0100001066.mm.1			NonCoding	5.68	4.9	1.72	0.0103
TC0100001067.mm.1	Gm26831; RP24-258M24.2	predicted gene, 26831 [Source:MGI Symbol;Acc:MGI:5477325]; novel transcript	NonCoding	4.97	4.63	1.27	0.0462
TC0100001068.mm.1			NonCoding	6.06	5.89	1.12	0.9296
TC0100001069.mm.1	Gm8321	predicted gene 8321 [Source:MGI Symbol;Acc:MGI:3646697]	Pseudogene	5.18	4.39	1.74	0.0348
TC0100001070.mm.1			NonCoding	6.22	5.04	2.26	0.0401
TC0100001071.mm.1			NonCoding	6.1	4.77	2.51	0.0041
TC0100001072.mm.1	Gm19295	PREDICTED: predicted gene, 19295 (Gm19295), miscRNA.	NonCoding	10.8	12.85	-4.12	0.0258
TC0100001073.mm.1			NonCoding	5.22	5.2	1.01	0.9184
TC0100001074.mm.1			NonCoding	5.21	4.29	1.89	0.0038
TC0100001075.mm.1			NonCoding	6.09	5.53	1.47	0.23
TC0100001076.mm.1	Tmem185b	transmembrane protein 185B	Multiple_Complex	6.41	6.12	1.23	0.4647
TC0100001077.mm.1	Gm25322	predicted gene, 25322 [Source:MGI Symbol;Acc:MGI:5455099]	Small_RNA	6.96	5.5	2.75	0.0041
TC0100001078.mm.1	Gm3851	predicted gene 3851 [Source:MGI Symbol;Acc:MGI:3782023]	Multiple_Complex	9.34	12.88	-11.68	9.98e-05
TC0100001079.mm.1	Gm8338	predicted gene 8338 [Source:MGI Symbol;Acc:MGI:3647186]	Multiple_Complex	6.08	5.42	1.58	0.0185
TC0100001080.mm.1			NonCoding	6.1	5.42	1.6	0.052
TC0100001081.mm.1			NonCoding	5.69	4.75	1.92	0.0713
TC0100001082.mm.1	Gm17973	predicted gene, 17973 [Source:MGI Symbol;Acc:MGI:5010158]	Multiple_Complex	5.02	3.69	2.51	0.0061
TC0100001083.mm.1	Sctr	secretin receptor	Coding	5.7	5.33	1.3	0.1003
TC0100001084.mm.1			NonCoding	5.86	4.58	2.43	0.0235
TC0100001085.mm.1	3110009E18Rik	RIKEN cDNA 3110009E18 gene	Multiple_Complex	6.92	6.18	1.68	0.0644
TC0100001086.mm.1	C1ql2	complement component 1, q subcomponent-like 2	Coding	5.25	4.94	1.24	0.6167
TC0100001087.mm.1			NonCoding	5.04	4.18	1.82	0.0095
TC0100001088.mm.1	En1	engrailed 1; Synthetic construct Mus musculus clone IMAGE:100069453, MGC:199355 engrailed 1 (En1) mRNA, encodes complete protein.	Coding	6.34	5.68	1.58	0.0379
TC0100001089.mm.1			NonCoding	5.96	4.46	2.83	0.0002
TC0100001090.mm.1			NonCoding	7.33	5.4	3.82	0.0104
TC0100001091.mm.1			NonCoding	5.49	3.94	2.93	0.0029
TC0100001092.mm.1	Celrr	cerebellum expressed regulatory RNA	NonCoding	6.13	5.08	2.06	0.0081
TC0100001093.mm.1			NonCoding	6.97	5.11	3.63	0.0001
TC0100001094.mm.1			NonCoding	6.75	6.27	1.4	0.0453
TC0100001095.mm.1			NonCoding	6.73	4.46	4.82	0.0007
TC0100001096.mm.1	Ccdc93	coiled-coil domain containing 93	Multiple_Complex	7.18	7.31	-1.1	0.3527
TC0100001097.mm.1	Gm8217	predicted gene 8217 [Source:MGI Symbol;Acc:MGI:3646717]	Multiple_Complex	7.31	6.99	1.24	0.1905
TC0100001098.mm.1	Gm19329	PREDICTED: predicted gene, 19329 (Gm19329), miscRNA.	NonCoding	6.15	5.24	1.89	0.0225
TC0100001099.mm.1			NonCoding	6.73	5.54	2.28	0.133
TC0100001100.mm.1			NonCoding	6.45	5.12	2.51	0.0012
TC0100001101.mm.1	Gm24547	predicted gene, 24547 [Source:MGI Symbol;Acc:MGI:5454324]	Small_RNA	9.44	6.87	5.98	8.65e-05
TC0100001102.mm.1			NonCoding	5.34	4.57	1.7	0.0394
TC0100001103.mm.1	Gm25771	predicted gene, 25771 [Source:MGI Symbol;Acc:MGI:5455548]	Small_RNA	4.69	5.36	-1.59	0.6194
TC0100001104.mm.1			NonCoding	6.36	6.07	1.23	0.1517
TC0100001105.mm.1	Gm22610	predicted gene, 22610	Precursor_microRNA	12.7	18.06	-41.26	0.0004
TC0100001106.mm.1	Gm10543	predicted gene 10543	Multiple_Complex	5.67	4.79	1.85	0.0642
TC0100001107.mm.1	Gm25578	predicted gene, 25578 [Source:MGI Symbol;Acc:MGI:5455355]	Small_RNA	6.17	7.34	-2.24	0.006
TC0100001108.mm.1			Multiple_Complex	8.15	11.99	-14.3	6.85e-05
TC0100001109.mm.1			NonCoding	8.13	12.46	-20.01	8.46e-05
TC0100001110.mm.1			NonCoding	5.79	4.49	2.45	0.0936
TC0100001111.mm.1	Slc35f5	solute carrier family 35, member F5	Coding	6.42	8.16	-3.34	0.0002
TC0100001112.mm.1	Gpr39	G protein-coupled receptor 39	Multiple_Complex	5.27	4.27	2	0.0057
TC0100001113.mm.1			NonCoding	7.72	4.63	8.55	0.0012
TC0100001114.mm.1	Mgat5	mannoside acetylglucosaminyltransferase 5	Coding	7.03	6.85	1.13	0.8788
TC0100001115.mm.1			NonCoding	7.41	5.15	4.76	0.0025
TC0100001116.mm.1			NonCoding	4.7	4.77	-1.05	0.4174
TC0100001117.mm.1	Gm23370	predicted gene, 23370	Small_RNA	7.81	6	3.52	0.0005
TC0100001118.mm.1			NonCoding	5.4	5.07	1.26	0.0908
TC0100001119.mm.1	Gm23734	predicted gene, 23734 [Source:MGI Symbol;Acc:MGI:5453511]	Small_RNA	9.5	7.7	3.49	0.0063
TC0100001120.mm.1			NonCoding	7.56	5.68	3.66	0.0091
TC0100001121.mm.1			NonCoding	8.18	8.52	-1.26	0.1979
TC0100001122.mm.1			NonCoding	10.46	12.33	-3.65	0.0197
TC0100001123.mm.1	Acmsd	amino carboxymuconate semialdehyde decarboxylase	Coding	6.34	4.74	3.04	0.001
TC0100001124.mm.1	Ccnt2	cyclin T2	Multiple_Complex	7.42	8.84	-2.68	0.0021
TC0100001125.mm.1	Rab3gap1	RAB3 GTPase activating protein subunit 1	Multiple_Complex	6.76	7	-1.18	0.2954
TC0100001126.mm.1			NonCoding	6.29	4.09	4.6	0.0057
TC0100001127.mm.1			NonCoding	6.68	5.61	2.1	0.0075
TC0100001128.mm.1	Rpl28-ps1	ribosomal protein L28, pseudogene 1	Pseudogene	8.83	10.66	-3.56	0.0003
TC0100001129.mm.1	R3hdm1	R3H domain containing 1	Multiple_Complex	7.27	10.54	-9.65	1.2e-05
TC0100001130.mm.1			NonCoding	7.36	7.41	-1.04	0.3897
TC0100001131.mm.1			NonCoding	5.99	6.44	-1.36	0.4996
TC0100001132.mm.1			NonCoding	7.4	5.48	3.76	0.0267
TC0100001133.mm.1			NonCoding	6.99	7.23	-1.18	0.6557
TC0100001134.mm.1			NonCoding	6.19	5.47	1.64	0.294
TC0100001135.mm.1			NonCoding	6.85	6.77	1.06	0.818
TC0100001136.mm.1			NonCoding	8.87	13.08	-18.5	0.0004
TC0100001137.mm.1	Mir128-1	microRNA 128-1	Precursor_microRNA	5.03	3.82	2.3	0.0309
TC0100001138.mm.1	Ubxn4	UBX domain protein 4	Coding	8.25	11.4	-8.87	1.58e-05
TC0100001139.mm.1			NonCoding	7.48	9.97	-5.61	1.99e-05
TC0100001140.mm.1			NonCoding	8.67	5.85	7.06	0.0065
TC0100001141.mm.1	Gm23902	predicted gene, 23902 [Source:MGI Symbol;Acc:MGI:5453679]	Small_RNA	5.04	4.59	1.37	0.0898
TC0100001142.mm.1			NonCoding	5.71	4.98	1.67	0.0991
TC0100001143.mm.1			NonCoding	6.04	4.41	3.09	0.0296
TC0100001144.mm.1			NonCoding	5.65	4.1	2.94	0.0137
TC0100001145.mm.1	Thsd7b	thrombospondin, type I, domain containing 7B	Multiple_Complex	6.61	5.77	1.8	0.0104
TC0100001146.mm.1			NonCoding	6.67	4.73	3.84	0.0012
TC0100001147.mm.1			NonCoding	5.72	5.57	1.11	0.2835
TC0100001148.mm.1			NonCoding	6.57	5.71	1.82	0.0257
TC0100001149.mm.1			NonCoding	6.84	5.52	2.5	0.0014
TC0100001150.mm.1			NonCoding	6.56	5.23	2.5	0.0014
TC0100001151.mm.1			NonCoding	6.44	4.94	2.82	0.0004
TC0100001152.mm.1			NonCoding	6.75	5.27	2.78	0.0051
TC0100001153.mm.1			NonCoding	5.82	4.7	2.17	0.0219
TC0100001154.mm.1	Gm15674; AC111067.3	predicted gene 15674 [Source:MGI Symbol;Acc:MGI:3783116]; novel transcript, antisense to Daf2	NonCoding	6.49	5.44	2.06	0.0028
TC0100001155.mm.1	Gm16083; AC122773.2	predicted gene 16083 [Source:MGI Symbol;Acc:MGI:3802163]; novel transcript, antisense to Cd55	NonCoding	7.31	6.38	1.91	0.0095
TC0100001156.mm.1			NonCoding	7.08	5.79	2.45	0.0091
TC0100001157.mm.1			NonCoding	7.08	6.4	1.61	0.0882
TC0100001158.mm.1	Yod1	YOD1 OTU deubiquitinating enzyme 1 homologue (S. cerevisiae)	Coding	6.56	6.31	1.18	0.3702
TC0100001159.mm.1			NonCoding	6.05	6.89	-1.79	0.2132
TC0100001160.mm.1			NonCoding	6.98	6.03	1.93	0.0104
TC0100001161.mm.1	AA986860	expressed sequence AA986860	Coding	6.73	6.25	1.39	0.1292
TC0100001162.mm.1			NonCoding	6.02	4.99	2.04	0.0063
TC0100001163.mm.1			NonCoding	6.8	5.29	2.85	0.0161
TC0100001164.mm.1	Fcamr	Fc receptor, IgA, IgM, high affinity	Coding	6.98	5.54	2.71	0.0098
TC0100001165.mm.1	Pigr	polymeric immunoglobulin receptor	Multiple_Complex	5.68	5.18	1.42	0.0602
TC0100001166.mm.1	Fcmr	Fc fragment of IgM receptor	Multiple_Complex	5.75	5.2	1.46	0.0178
TC0100001167.mm.1	Il10	interleukin 10	Coding	6.09	5.48	1.52	0.0942
TC0100001168.mm.1	Eif2d	eukaryotic translation initiation factor 2D	Multiple_Complex	6.19	6.95	-1.7	0.0165
TC0100001169.mm.1			NonCoding	7.19	6.16	2.05	0.0886
TC0100001170.mm.1	Fam72a	family with sequence similarity 72, member A	Coding	6.51	5.26	2.38	0.0092
TC0100001171.mm.1	Avpr1b	arginine vasopressin receptor 1B; Synthetic construct Mus musculus clone IMAGE:100063906, MGC:193373 arginine vasopressin receptor 1B (Avpr1b) mRNA, encodes complete protein.	Coding	5.09	4.22	1.83	0.0138
TC0100001172.mm.1	Ctse	cathepsin E	Multiple_Complex	5.97	5.2	1.71	0.0106
TC0100001173.mm.1	Rab7b	RAB7B, member RAS oncogene family	Multiple_Complex	6.34	5.84	1.42	0.1117
TC0100001174.mm.1	Slc26a9	solute carrier family 26, member 9; Synthetic construct Mus musculus clone IMAGE:100063841, MGC:193308 solute carrier family 26, member 9 (Slc26a9) mRNA, encodes complete protein.	Multiple_Complex	6.3	5	2.46	0.0012
TC0100001175.mm.1	Pm20d1	peptidase M20 domain containing 1	Multiple_Complex	5.87	5.14	1.66	0.0169
TC0100001176.mm.1	Slc41a1	solute carrier family 41, member 1	Multiple_Complex	7.37	9.03	-3.17	0.0013
TC0100001177.mm.1	Rab29	RAB29, member RAS oncogene family	Coding	7.02	7.41	-1.31	0.3028
TC0100001178.mm.1	Nucks1	nuclear casein kinase and cyclin-dependent kinase substrate 1	Multiple_Complex	7.76	10.84	-8.44	0.0028
TC0100001179.mm.1			NonCoding	6.44	5.7	1.68	0.1139
TC0100001180.mm.1	Slc45a3	solute carrier family 45, member 3	Coding	5.77	5.5	1.21	0.2106
TC0100001181.mm.1	Elk4	ELK4, member of ETS oncogene family	Multiple_Complex	7.43	9.32	-3.7	0.0002
TC0100001182.mm.1	Gm26892	predicted gene, 26892 [Source:MGI Symbol;Acc:MGI:5477386]	NonCoding	5.83	5.33	1.41	0.0658
TC0100001183.mm.1			NonCoding	4.81	4.04	1.7	0.023
TC0100001184.mm.1	Gm26034	predicted gene, 26034 [Source:MGI Symbol;Acc:MGI:5455811]	Small_RNA	7.82	5.54	4.83	0.0004
TC0100001185.mm.1			NonCoding	7.27	5.98	2.43	0.0006
TC0100001186.mm.1	Lemd1	LEM domain containing 1	Multiple_Complex	5.88	4.8	2.11	0.004
TC0100001187.mm.1	Mir135b	microRNA 135b	Precursor_microRNA	4.66	4.62	1.03	0.8334
TC0100001188.mm.1	Gm7241	predicted pseudogene 7241	Pseudogene	6.4	5.97	1.34	0.2241
TC0100001189.mm.1	Klhdc8a	kelch domain containing 8A	Coding	6.42	5.87	1.46	0.0358
TC0100001190.mm.1	Nuak2	NUAK family, SNF1-like kinase, 2	Multiple_Complex	6.58	5.48	2.14	0.0021
TC0100001191.mm.1			NonCoding	6.32	6.07	1.19	0.3225
TC0100001192.mm.1	Gm15849; AC160545.3	predicted gene 15849 [Source:MGI Symbol;Acc:MGI:3802034]; Novel transcript	NonCoding	5.32	4.19	2.18	0.005
TC0100001193.mm.1	Dstyk	dual serine/threonine and tyrosine protein kinase	Multiple_Complex	6.95	7.97	-2.03	0.0085
TC0100001194.mm.1			NonCoding	6.44	7.57	-2.18	0.0519
TC0100001195.mm.1	Rbbp5	retinoblastoma binding protein 5	Coding	7.72	8.78	-2.09	0.0068
TC0100001196.mm.1	Tmem81	transmembrane protein 81	Coding	6.23	5.33	1.87	0.03
TC0100001197.mm.1			NonCoding	6.45	4.53	3.79	0.0004
TC0100001198.mm.1	Gm10538	predicted gene 10538; predicted gene 10538 (Gm10538), non-coding RNA.	NonCoding	5.86	5.33	1.43	0.0403
TC0100001199.mm.1			NonCoding	6.28	4.73	2.93	0.0076
TC0100001200.mm.1	Lrrn2	leucine rich repeat protein 2, neuronal	Multiple_Complex	7.59	7.57	1.01	0.8312
TC0100001201.mm.1	Pik3c2b	phosphoinositide-3-kinase, class 2, beta polypeptide	Multiple_Complex	7.11	7.77	-1.58	0.1294
TC0100001202.mm.1	Ppp1r15b	protein phosphatase 1, regulatory (inhibitor) subunit 15b; Synthetic construct Mus musculus clone IMAGE:100062782, MGC:190960 protein phosphatase 1, regulatory (inhibitor) subunit 15b (Ppp1r15b) mRNA, encodes complete protein.	Multiple_Complex	6.33	8.21	-3.67	0.0006
TC0100001203.mm.1			NonCoding	7.01	5.6	2.65	0.0015
TC0100001204.mm.1	Plekha6	pleckstrin homology domain containing, family A member 6	Multiple_Complex	8.38	8.5	-1.09	0.5349
TC0100001205.mm.1	Golt1a; Kiss1	golgi transport 1 homolog A (S. cerevisiae); KiSS-1 metastasis-suppressor	Coding	6.33	5.66	1.59	0.0119
TC0100001206.mm.1	Ren1; Ren2	renin 1 structural; renin 2 tandem duplication of Ren1	Coding	6.14	4.96	2.26	0.0168
TC0100001207.mm.1	Etnk2	ethanolamine kinase 2	Multiple_Complex	6.5	5.5	2.01	0.0044
TC0100001208.mm.1	Gm23939	predicted gene, 23939 [Source:MGI Symbol;Acc:MGI:5453716]	Small_RNA	5.17	4.74	1.35	0.1918
TC0100001209.mm.1	Gm26706	predicted gene, 26706 [Source:MGI Symbol;Acc:MGI:5477200]	NonCoding	6.04	5.65	1.31	0.5114
TC0100001210.mm.1			NonCoding	6.36	5.02	2.52	0.001
TC0100001211.mm.1			NonCoding	5.98	4.86	2.17	0.003
TC0100001212.mm.1			NonCoding	4.69	4.04	1.57	0.1156
TC0100001213.mm.1	Gm15851; AC157924.3	predicted gene 15851 [Source:MGI Symbol;Acc:MGI:3801734]; Novel transcript	NonCoding	6.27	5.88	1.31	0.4074
TC0100001214.mm.1			NonCoding	5.47	5.21	1.2	0.0609
TC0100001215.mm.1			NonCoding	5.34	4.09	2.37	0.0282
TC0100001216.mm.1			NonCoding	6.98	5.84	2.2	0.0462
TC0100001217.mm.1			NonCoding	5.14	4.75	1.31	0.0712
TC0100001218.mm.1	Fmod	fibromodulin	Coding	5.65	5.25	1.32	0.1794
TC0100001219.mm.1	Gm8618	predicted gene 8618	Pseudogene	8.03	9.33	-2.46	0.0091
TC0100001220.mm.1	Chit1	chitinase 1 (chitotriosidase); chitinase 1 (chitotriosidase) (Chit1), mRNA.	Coding	5.24	4.61	1.55	0.0148
TC0100001221.mm.1			NonCoding	7.45	8.32	-1.82	0.0199
TC0100001222.mm.1	Chil1	chitinase-like 1	Multiple_Complex	6.42	5.5	1.89	0.0038
TC0100001223.mm.1	Mybph	myosin binding protein H	Coding	5.56	4.75	1.75	0.0129
TC0100001224.mm.1			NonCoding	5.68	4.4	2.43	0.0429
TC0100001225.mm.1	Myog	myogenin	Coding	6.3	5.5	1.75	0.0123
TC0100001226.mm.1	4933406M09Rik	RIKEN cDNA 4933406M09 gene	Coding	4.57	4	1.49	0.1573
TC0100001227.mm.1	Cyb5r1	cytochrome b5 reductase 1	Multiple_Complex	7.09	7.46	-1.29	0.6255
TC0100001228.mm.1	Adipor1	adiponectin receptor 1	Multiple_Complex	8.44	8.53	-1.06	0.2372
TC0100001229.mm.1			NonCoding	4.09	5.15	-2.07	0.0331
TC0100001230.mm.1	Klhl12	kelch-like 12	Multiple_Complex	7.27	7.02	1.19	0.3875
TC0100001231.mm.1	Rabif	RAB interacting factor	Coding	6.83	7.79	-1.94	0.4602
TC0100001232.mm.1	Gm25612	predicted gene, 25612 [Source:MGI Symbol;Acc:MGI:5455389]	Small_RNA	3.92	3.45	1.38	0.0956
TC0100001233.mm.1	Gm15454	predicted gene 15454	Multiple_Complex	8.87	8.5	1.29	0.1346
TC0100001234.mm.1	Kdm5b	lysine (K)-specific demethylase 5B	Multiple_Complex	6.51	8.49	-3.95	0.0001
TC0100001235.mm.1			NonCoding	6.16	7.08	-1.88	0.2051
TC0100001236.mm.1			NonCoding	5.6	6.24	-1.56	0.1523
TC0100001237.mm.1	Syt2	synaptotagmin II	Coding	8.18	8.87	-1.61	0.6008
TC0100001238.mm.1	Gm22232	predicted gene, 22232 [Source:MGI Symbol;Acc:MGI:5452009]	Precursor_microRNA	8.97	14.79	-56.65	3.47e-05
TC0100001239.mm.1			NonCoding	6.21	4.82	2.62	0.0136
TC0100001240.mm.1	Ube2t	ubiquitin-conjugating enzyme E2T (putative)	Multiple_Complex	6.26	5.29	1.96	0.0071
TC0100001241.mm.1			NonCoding	5.57	4.55	2.04	0.0031
TC0100001242.mm.1			NonCoding	4.23	4.31	-1.06	0.7232
TC0100001243.mm.1	Gm10535	predicted gene 10535	NonCoding	5.36	4.44	1.89	0.0282
TC0100001244.mm.1	Ptpn7	protein tyrosine phosphatase, non-receptor type 7	Coding	5.61	4.8	1.75	0.0176
TC0100001245.mm.1	Arl8a	ADP-ribosylation factor-like 8A	Multiple_Complex	9.59	11.98	-5.24	0.0027
TC0100001246.mm.1	Gm15445; AC133097.2	predicted gene 15445 [Source:MGI Symbol;Acc:MGI:3707341]; putative novel transcript	NonCoding	8.86	9.71	-1.8	0.099
TC0100001247.mm.1	Gm4204	predicted gene 4204 [Source:MGI Symbol;Acc:MGI:3782381]	Coding	6.32	10.46	-17.65	0.0005
TC0100001248.mm.1	Gm26642	predicted gene, 26642 [Source:MGI Symbol;Acc:MGI:5477136]	NonCoding	4.74	4.14	1.51	0.1974
TC0100001249.mm.1	Lmod1	leiomodin 1 (smooth muscle); Synthetic construct Mus musculus clone IMAGE:100016603, MGC:184588 leiomodin 1 (smooth muscle) (Lmod1) mRNA, encodes complete protein.	Coding	5.49	5.82	-1.26	0.992
TC0100001250.mm.1			NonCoding	7.01	8.11	-2.14	0.0032
TC0100001251.mm.1	Gm4793	predicted gene 4793 [Source:MGI Symbol;Acc:MGI:3646955]	Coding	6.56	5.92	1.57	0.0352
TC0100001252.mm.1	Csrp1	cysteine and glycine-rich protein 1	Coding	8.35	11.89	-11.66	0.0006
TC0100001253.mm.1			NonCoding	7.05	5.68	2.58	0.0042
TC0100001254.mm.1	Phlda3	pleckstrin homology-like domain, family A, member 3	Multiple_Complex	5.52	6.22	-1.63	0.0361
TC0100001256.mm.1	Lad1	ladinin	Coding	7.08	5.8	2.42	0.0014
TC0100001257.mm.1	Tnnt2	troponin T2, cardiac; troponin T2, cardiac (Tnnt2), transcript variant 8, mRNA.; troponin T2, cardiac (Tnnt2), transcript variant 7, mRNA.; troponin T2, cardiac (Tnnt2), transcript variant 2, mRNA.	Coding	6.75	6.18	1.48	0.0433
TC0100001258.mm.1	Tmem9	transmembrane protein 9	Multiple_Complex	7.22	7.69	-1.39	0.4459
TC0100001259.mm.1	Ascl5	achaete-scute complex homolog 5 (Drosophila)	Multiple_Complex	5.6	4.94	1.57	0.0369
TC0100001260.mm.1	Cacna1s	calcium channel, voltage-dependent, L type, alpha 1S subunit; Synthetic construct Mus musculus clone IMAGE:100069449, MGC:199351 calcium channel, voltage-dependent, L type, alpha 1S subunit (Cacna1s) mRNA, encodes complete protein.	Multiple_Complex	6.27	5	2.41	0.0013
TC0100001261.mm.1			NonCoding	6.77	4.43	5.06	0.0015
TC0100001262.mm.1	Kif21b	kinesin family member 21B	Multiple_Complex	6.27	6.21	1.05	0.5469
TC0100001263.mm.1			NonCoding	5.46	4.82	1.56	0.0226
TC0100001264.mm.1	Gm26568	predicted gene, 26568 [Source:MGI Symbol;Acc:MGI:5477062]	NonCoding	5.28	4.39	1.85	0.1218
TC0100001265.mm.1			NonCoding	5.36	4.26	2.14	0.0074
TC0100001266.mm.1	Gm26781	predicted gene, 26781 [Source:MGI Symbol;Acc:MGI:5477275]	NonCoding	6	5.15	1.8	0.0114
TC0100001267.mm.1			NonCoding	5.71	4.89	1.77	0.0482
TC0100001268.mm.1	Ddx59	DEAD (Asp-Glu-Ala-Asp) box polypeptide 59	Multiple_Complex	6.9	7.18	-1.21	0.3271
TC0100001269.mm.1			NonCoding	6.14	6	1.1	0.2297
TC0100001270.mm.1			NonCoding	5.09	4.21	1.83	0.0071
TC0100001271.mm.1	Kif14	kinesin family member 14	Coding	6.47	5.25	2.33	0.001
TC0100001272.mm.1			NonCoding	6.1	5.06	2.06	0.0241
TC0100001273.mm.1			NonCoding	6.12	4.04	4.22	0.0001
TC0100001274.mm.1	Zfp281	zinc finger protein 281	Coding	8.15	7.85	1.24	0.3172
TC0100001275.mm.1	Gm19705	predicted gene, 19705	NonCoding	6.14	6.01	1.09	0.5818
TC0100001276.mm.1	Platr22	pluripotency associated transcript 22	NonCoding	6.66	5.11	2.92	0.0008
TC0100001277.mm.1	Gm24086	predicted gene, 24086 [Source:MGI Symbol;Acc:MGI:5453863]	Small_RNA	7.29	6.83	1.37	0.5107
TC0100001278.mm.1			NonCoding	6.44	5.28	2.23	0.0248
TC0100001279.mm.1	Gm22727	predicted gene, 22727 [Source:MGI Symbol;Acc:MGI:5452504]	Small_RNA	4.8	5.19	-1.31	0.579
TC0100001280.mm.1			NonCoding	6.26	5.07	2.28	0.0018
TC0100001281.mm.1			NonCoding	5.49	4.32	2.25	0.0752
TC0100001282.mm.1	Gm4258; Gm26930; RP23-393I12.2; RP23-393I12.5	predicted gene 4258 [Source:MGI Symbol;Acc:MGI:3782435]; predicted gene, 26930; novel transcript	NonCoding	6.48	6.43	1.04	0.7923
TC0100001283.mm.1			NonCoding	7.64	8.94	-2.47	0.0804
TC0100001284.mm.1			NonCoding	6.73	7.85	-2.17	0.0095
TC0100001285.mm.1	A130050O07Rik	RIKEN cDNA A130050O07 gene	Multiple_Complex	7.52	7.76	-1.18	0.2846
TC0100001286.mm.1			NonCoding	6.16	5.91	1.19	0.4873
TC0100001287.mm.1			NonCoding	6.84	9.41	-5.93	0.0056
TC0100001288.mm.1	Mir181a-1; Mir181b-1	microRNA 181a-1; microRNA 181b-1	Multiple_Complex	6	5.58	1.34	0.1792
TC0100001289.mm.1			NonCoding	7.35	6.17	2.28	0.0783
TC0100001290.mm.1			NonCoding	6.06	6.29	-1.18	0.8419
TC0100001291.mm.1			NonCoding	7	6.21	1.74	0.0915
TC0100001292.mm.1	Atp6v1g3	ATPase, H+ transporting, lysosomal V1 subunit G3	Coding	6.08	4.75	2.51	0.0167
TC0100001293.mm.1			NonCoding	5.95	5.32	1.54	0.043
TC0100001294.mm.1	Dennd1b	DENN/MADD domain containing 1B	Multiple_Complex	6.98	8.01	-2.04	0.0192
TC0100001295.mm.1			NonCoding	6.51	6.48	1.02	0.9414
TC0100001296.mm.1	4930596I21Rik	RIKEN cDNA 4930596I21 gene	NonCoding	6.06	6.65	-1.5	0.334
TC0100001297.mm.1			NonCoding	6.4	7.54	-2.2	0.0273
TC0100001298.mm.1			NonCoding	5.9	5.35	1.47	0.0322
TC0100001299.mm.1			NonCoding	5.93	5.61	1.25	0.0528
TC0100001300.mm.1	4933436E23Rik	RIKEN cDNA 4933436E23 gene; RIKEN cDNA 4933436E23 gene (4933436E23Rik), non-coding RNA.	NonCoding	7.69	6.27	2.68	0.004
TC0100001301.mm.1			NonCoding	6.8	7.76	-1.95	0.1776
TC0100001302.mm.1	Zbtb41	zinc finger and BTB domain containing 41 homolog	Multiple_Complex	7.24	8.93	-3.25	0.0013
TC0100001303.mm.1	Aspm	asp (abnormal spindle)-like, microcephaly associated (Drosophila)	Multiple_Complex	6.11	5.02	2.12	0.0017
TC0100001304.mm.1	F13b	coagulation factor XIII, beta subunit; coagulation factor XIII beta subunit	Multiple_Complex	6.3	5.21	2.13	0.0043
TC0100001305.mm.1	Gm26271	predicted gene, 26271 [Source:MGI Symbol;Acc:MGI:5456048]	Small_RNA	6.16	3.95	4.62	0.1251
TC0100001306.mm.1	Gm25619	predicted gene, 25619 [Source:MGI Symbol;Acc:MGI:5455396]	Small_RNA	5.84	3.97	3.66	0.0028
TC0100001307.mm.1	Gm26048	predicted gene, 26048 [Source:MGI Symbol;Acc:MGI:5455825]	Small_RNA	6.31	6.35	-1.03	0.8966
TC0100001308.mm.1	Kcnt2	potassium channel, subfamily T, member 2	Multiple_Complex	6.66	6.87	-1.16	0.2499
TC0100001309.mm.1			NonCoding	6.72	5.33	2.62	0.0731
TC0100001311.mm.1	Gm25457	predicted gene, 25457 [Source:MGI Symbol;Acc:MGI:5455234]	Small_RNA	7.67	10.45	-6.91	9.47e-05
TC0100001312.mm.1	Gm22016	predicted gene, 22016	NonCoding	7.94	6.32	3.07	0.0966
TC0100001313.mm.1	B3galt2	UDP-Gal:betaGlcNAc beta 1,3-galactosyltransferase, polypeptide 2	Multiple_Complex	7	6.04	1.94	0.0362
TC0100001314.mm.1			NonCoding	6.61	5.52	2.13	0.0028
TC0100001315.mm.1	Gm6397	predicted gene 6397 [Source:MGI Symbol;Acc:MGI:3648542]	Pseudogene	8.8	12.89	-17.07	5.12e-07
TC0100001316.mm.1	Glrx2	glutaredoxin 2 (thioltransferase)	Multiple_Complex	7.63	7.63	-1	0.9873
TC0100001317.mm.1	Uchl5	ubiquitin carboxyl-terminal esterase L5	Coding	7.28	8.45	-2.26	0.003
TC0100001318.mm.1	Gm25663	predicted gene, 25663 [Source:MGI Symbol;Acc:MGI:5455440]	Multiple_Complex	5.82	4.77	2.07	0.0107
TC0100001319.mm.1	LOC100861894	PREDICTED: uncharacterized LOC100861894 (LOC100861894), miscRNA.	NonCoding	5.23	4.35	1.84	0.0056
TC0100001320.mm.1			NonCoding	5.13	4.28	1.8	0.04
TC0100001321.mm.1			NonCoding	7.93	12.96	-32.74	0.0001
TC0100001322.mm.1			NonCoding	7.16	5.31	3.6	0.0003
TC0100001323.mm.1			NonCoding	7.95	9.91	-3.87	0.0166
TC0100001324.mm.1	Gm5262	predicted gene 5262 [Source:MGI Symbol;Acc:MGI:3647342]	Pseudogene	6.93	5.7	2.35	0.2244
TC0100001325.mm.1			NonCoding	5.55	13.46	-240.34	3.48e-06
TC0100001326.mm.1			NonCoding	5.55	13.46	-240.34	3.48e-06
TC0100001327.mm.1			NonCoding	5.55	13.46	-240.34	3.48e-06
TC0100001328.mm.1			NonCoding	6.79	5.15	3.12	0.0016
TC0100001329.mm.1	Gm5263	predicted gene 5263 [Source:MGI Symbol;Acc:MGI:3647343]	Coding	5.41	4.03	2.6	0.008
TC0100001330.mm.1	Brinp3	bone morphogenetic protein/retinoic acid inducible neural specific 3	Multiple_Complex	5.66	5.15	1.42	0.0529
TC0100001331.mm.1			NonCoding	7.42	6.51	1.88	0.0057
TC0100001332.mm.1	Gm15583	predicted gene 15583	Pseudogene	6.4	5.85	1.46	0.2051
TC0100001333.mm.1			NonCoding	5.65	4.95	1.62	0.0191
TC0100001334.mm.1			NonCoding	6.57	5.37	2.3	0.0995
TC0100001335.mm.1			NonCoding	6.37	5.66	1.64	0.0221
TC0100001336.mm.1	n-R5s219	nuclear encoded rRNA 5S 219 [Source:MGI Symbol;Acc:MGI:4422084]	Ribosomal	5.44	4.18	2.4	0.0495
TC0100001337.mm.1			NonCoding	4.19	4.74	-1.46	0.2765
TC0100001338.mm.1	Ptgs2	prostaglandin-endoperoxide synthase 2	Coding	7.03	5.9	2.2	0.0082
TC0100001339.mm.1	Pdc	phosducin	Coding	6.85	4.87	3.96	0.0001
TC0100001340.mm.1			NonCoding	6.77	4.79	3.96	0.0013
TC0100001341.mm.1	Tpr	translocated promoter region, nuclear basket protein; translocated promoter region	Multiple_Complex	7.57	9.57	-4.02	0.0005
TC0100001342.mm.1			NonCoding	6.28	6.51	-1.17	0.0851
TC0100001343.mm.1			NonCoding	6.14	4.67	2.77	0.0024
TC0100001344.mm.1			NonCoding	6	5.64	1.29	0.2475
TC0100001345.mm.1	Gm20631; RP23-454G7.1	predicted gene 20631 [Source:MGI Symbol;Acc:MGI:5313078]; novel transcript	NonCoding	4.99	4.62	1.29	0.2085
TC0100001346.mm.1			NonCoding	5.26	5.37	-1.08	0.3348
TC0100001347.mm.1	Gm8941	predicted gene 8941 [Source:MGI Symbol;Acc:MGI:3779824]	Pseudogene	6.18	5.72	1.38	0.1468
TC0100001348.mm.1	C730036E19Rik	RIKEN cDNA C730036E19 gene; RIKEN cDNA C730036E19 gene (C730036E19Rik), non-coding RNA.	NonCoding	6.47	5.17	2.46	0.0009
TC0100001349.mm.1	3110040M04Rik	PREDICTED: RIKEN cDNA 3110040M04 gene (3110040M04Rik), mRNA.	Coding	6.24	5.03	2.32	0.0021
TC0100001350.mm.1			NonCoding	6.33	5.15	2.26	0.0059
TC0100001351.mm.1	Ivns1abp	influenza virus NS1A binding protein	Coding	8.6	12.86	-19.19	5.75e-06
TC0100001352.mm.1			NonCoding	5.79	5.7	1.06	0.6496
TC0100001353.mm.1	Trmt1l	tRNA methyltransferase 1 like	Coding	7.69	8.27	-1.49	0.0245
TC0100001354.mm.1	Mir7682	microRNA 7682	Precursor_microRNA	4.34	6.01	-3.17	0.0119
TC0100001355.mm.1			NonCoding	6.7	7.98	-2.42	0.0086
TC0100001356.mm.1	Fam129a	family with sequence similarity 129, member A	Multiple_Complex	6.57	9.62	-8.31	2.64e-05
TC0100001357.mm.1			NonCoding	5.83	4.87	1.94	0.0067
TC0100001358.mm.1	Edem3	ER degradation enhancer, mannosidase alpha-like 3	Multiple_Complex	7.09	9.03	-3.82	0.0002
TC0100001359.mm.1			NonCoding	7.17	6.94	1.17	0.697
TC0100001360.mm.1			NonCoding	6.16	5.69	1.38	0.6798
TC0100001361.mm.1			NonCoding	6.93	5.59	2.52	0.0096
TC0100001362.mm.1			NonCoding	7.58	6.57	2.01	0.0619
TC0100001363.mm.1			NonCoding	8.9	6.38	5.75	0.0002
TC0100001364.mm.1			NonCoding	5.68	4.23	2.74	0.017
TC0100001365.mm.1	Colgalt2	collagen beta(1-O)galactosyltransferase 2	Coding	6.97	7.46	-1.4	0.2175
TC0100001366.mm.1			NonCoding	5.95	4.64	2.48	0.0164
TC0100001367.mm.1	Apobec4	apolipoprotein B mRNA editing enzyme, catalytic polypeptide-like 4 (putative); Synthetic construct Mus musculus clone IMAGE:100064103, MGC:193474 apolipoprotein B mRNA editing enzyme, catalytic polypeptide-like 4 (putative) (Apobec4) mRNA, encodes complete protein.	Coding	5.34	4.42	1.88	0.0199
TC0100001368.mm.1			NonCoding	5.97	4.95	2.04	0.1531
TC0100001369.mm.1	Arpc5	actin related protein 2/3 complex, subunit 5	Multiple_Complex	7.85	9.52	-3.18	0.0003
TC0100001370.mm.1	Ncf2	neutrophil cytosolic factor 2	Multiple_Complex	6.9	7.08	-1.13	0.2923
TC0100001371.mm.1			NonCoding	5.62	4.76	1.81	0.0057
TC0100001372.mm.1			NonCoding	4.95	4.61	1.27	0.2346
TC0100001373.mm.1	Nmnat2	nicotinamide nucleotide adenylyltransferase 2	Multiple_Complex	7.42	9.86	-5.42	0.0059
TC0100001374.mm.1			NonCoding	11.42	15.06	-12.5	0.0006
TC0100001375.mm.1	Gm8818	predicted pseudogene 8818 [Source:MGI Symbol;Acc:MGI:3645903]	Pseudogene	5.99	6.12	-1.09	0.7373
TC0100001377.mm.1	Shcbp1l	Shc SH2-domain binding protein 1-like	Multiple_Complex	6.72	5.65	2.1	0.0016
TC0100001378.mm.1	Gm25588	predicted gene, 25588 [Source:MGI Symbol;Acc:MGI:5455365]	Small_RNA	6.95	5.62	2.53	0.0043
TC0100001379.mm.1	Rgs8	regulator of G-protein signaling 8	Multiple_Complex	6.99	6.39	1.51	0.0227
TC0100001380.mm.1			NonCoding	5.94	4.57	2.58	0.0984
TC0100001381.mm.1	Rgs16	regulator of G-protein signaling 16	Coding	6.59	6.99	-1.32	0.8734
TC0100001382.mm.1	Rnasel	ribonuclease L (2, 5-oligoisoadenylate synthetase-dependent); ribonuclease L (2', 5'-oligoisoadenylate synthetase-dependent)	Multiple_Complex	7.16	6	2.23	0.0021
TC0100001383.mm.1			NonCoding	5.58	4.62	1.95	0.0402
TC0100001384.mm.1			NonCoding	6.13	3.74	5.24	0.0027
TC0100001385.mm.1	Teddm1b	transmembrane epididymal protein 1B	Coding	7.26	5.43	3.57	0.0019
TC0100001386.mm.1	Teddm1a	transmembrane epididymal protein 1A	Coding	7.04	5.86	2.27	0.0212
TC0100001387.mm.1	Glul; Mir8114	glutamate-ammonia ligase (glutamine synthetase); microRNA 8114	Multiple_Complex	9.66	12.83	-9.02	8.33e-06
TC0100001388.mm.1	A930039A15Rik	RIKEN cDNA A930039A15 gene	Coding	13.91	14.75	-1.79	0.0139
TC0100001389.mm.1			NonCoding	6.52	5.4	2.17	0.0935
TC0100001390.mm.1			NonCoding	7.13	6.11	2.02	0.0732
TC0100001391.mm.1			NonCoding	6.23	5.08	2.23	0.0032
TC0100001392.mm.1	Zfp648	zinc finger protein 648; zinc finger protein 648 (Zfp648), mRNA.	Coding	5.83	4.94	1.86	0.0842
TC0100001393.mm.1	4930532M18Rik	RIKEN cDNA 4930532M18 gene	NonCoding	8.99	6.5	5.6	0.004
TC0100001394.mm.1			NonCoding	5.37	4.66	1.64	0.0161
TC0100001395.mm.1			NonCoding	5.78	5.54	1.18	0.9895
TC0100001396.mm.1			NonCoding	5.99	4.13	3.63	0.0066
TC0100001397.mm.1	Stx6	syntaxin 6	Multiple_Complex	6.43	8.49	-4.16	0.0047
TC0100001398.mm.1			NonCoding	6.13	4.57	2.94	0.0305
TC0100001399.mm.1			NonCoding	7.25	7.01	1.18	0.4345
TC0100001400.mm.1	Gm22569	predicted gene, 22569 [Source:MGI Symbol;Acc:MGI:5452346]	Precursor_microRNA	17.58	18.83	-2.38	0.0109
TC0100001401.mm.1			NonCoding	5.35	4.8	1.47	0.0533
TC0100001402.mm.1	Acbd6	acyl-Coenzyme A binding domain containing 6	Multiple_Complex	7.1	7.49	-1.31	0.0998
TC0100001403.mm.1			NonCoding	5.85	4.92	1.9	0.1353
TC0100001404.mm.1	LOC100861926	PREDICTED: uncharacterized LOC100861926 (LOC100861926), miscRNA.	NonCoding	6.92	5.76	2.24	0.0178
TC0100001405.mm.1	Gm23744	predicted gene, 23744 [Source:MGI Symbol;Acc:MGI:5453521]	Small_RNA	10.73	11.92	-2.29	0.0181
TC0100001406.mm.1			NonCoding	6.03	6.14	-1.08	0.8292
TC0100001407.mm.1			NonCoding	6.5	5.59	1.87	0.0557
TC0100001408.mm.1			NonCoding	10.46	15.03	-23.81	0.0038
TC0100001409.mm.1	Tor1aip2	torsin A interacting protein 2	Multiple_Complex	6.52	6.8	-1.22	0.2343
TC0100001410.mm.1			NonCoding	7.24	5.97	2.4	0.0009
TC0100001411.mm.1			NonCoding	5.78	4.68	2.15	0.0158
TC0100001412.mm.1	Nphs2	nephrosis 2, podocin	Coding	6	5.14	1.81	0.1284
TC0100001413.mm.1			NonCoding	6.27	5.32	1.93	0.0054
TC0100001414.mm.1	Gm2000	predicted gene 2000 [Source:MGI Symbol;Acc:MGI:3780170]	Coding	6.27	8.65	-5.23	0.0339
TC0100001415.mm.1			NonCoding	4.48	4.26	1.17	0.4262
TC0100001416.mm.1			NonCoding	6.24	5.78	1.37	0.0405
TC0100001417.mm.1			NonCoding	5.52	4.31	2.31	0.065
TC0100001418.mm.1	Gm10031	predicted pseudogene 10031	Multiple_Complex	8.07	11.87	-13.94	0.0011
TC0100001419.mm.1	Abl2	v-abl Abelson murine leukemia viral oncogene 2 (arg, Abelson-related gene); Synthetic construct Mus musculus clone IMAGE:100063361, MGC:191069 v-abl Abelson murine leukemia viral oncogene homolog 2 (arg, Abelson-related gene) (Abl2) mRNA, encodes complete protein.	Multiple_Complex	7.79	8.2	-1.33	0.0507
TC0100001420.mm.1			NonCoding	5.26	5.08	1.13	0.7434
TC0100001421.mm.1			NonCoding	6.36	6.1	1.2	0.5285
TC0100001422.mm.1	Gm19918	PREDICTED: predicted gene, 19918 (Gm19918), miscRNA.	NonCoding	6.2	4.94	2.4	0.0098
TC0100001423.mm.1			NonCoding	5.17	5.65	-1.4	0.5194
TC0100001424.mm.1	Gm15428	predicted pseudogene 15428 [Source:MGI Symbol;Acc:MGI:3642670]	Multiple_Complex	6.2	5.71	1.41	0.2078
TC0100001425.mm.1	Angptl1	angiopoietin-like 1	Coding	5.73	6.03	-1.22	0.1047
TC0100001426.mm.1			NonCoding	6.76	5.72	2.07	0.0054
TC0100001427.mm.1			NonCoding	5.72	5.07	1.57	0.014
TC0100001428.mm.1			NonCoding	5.92	4.67	2.38	0.0154
TC0100001429.mm.1			NonCoding	6.95	4.66	4.9	0.0002
TC0100001430.mm.1			NonCoding	6.17	4.66	2.85	0.0162
TC0100001431.mm.1	2810025M15Rik	RIKEN cDNA 2810025M15 gene	Multiple_Complex	6.82	6.73	1.06	0.4165
TC0100001432.mm.1			NonCoding	5.36	4.94	1.34	0.2029
TC0100001433.mm.1	BC026585	cDNA sequence BC026585	Coding	6.14	6.38	-1.18	0.3097
TC0100001434.mm.1	Sec16b	SEC16 homolog B (S. cerevisiae)	Multiple_Complex	5.71	4.8	1.87	0.0044
TC0100001435.mm.1			NonCoding	5.48	4.64	1.8	0.006
TC0100001436.mm.1			NonCoding	5.87	4.95	1.9	0.0478
TC0100001437.mm.1			NonCoding	5.62	4.56	2.09	0.0446
TC0100001438.mm.1	Astn1	astrotactin 1	Coding	7.29	7.14	1.11	0.9324
TC0100001439.mm.1	Mir488	microRNA 488	Precursor_microRNA	7.07	4.75	5	0.0001
TC0100001440.mm.1			NonCoding	6.67	4.99	3.19	0.0026
TC0100001441.mm.1			NonCoding	6.22	4.93	2.46	0.0012
TC0100001442.mm.1	Rfwd2	ring finger and WD repeat domain 2	Multiple_Complex	7.26	9.18	-3.78	9.38e-05
TC0100001443.mm.1			NonCoding	6.12	7.24	-2.18	0.2452
TC0100001444.mm.1			NonCoding	6.34	6.01	1.25	0.1708
TC0100001445.mm.1			NonCoding	6.51	7.14	-1.55	0.1745
TC0100001446.mm.1	Scarna3a; Mir1843b	small Cajal body-specific RNA 3A; microRNA 1843b	Multiple_Complex	5.99	5.82	1.12	0.6439
TC0100001447.mm.1	Tnr	tenascin R	Coding	7.07	6.11	1.95	0.0129
TC0100001448.mm.1			NonCoding	7.19	5.82	2.58	0.0073
TC0100001449.mm.1	Gm10530	predicted gene 10530 [Source:MGI Symbol;Acc:MGI:3641765]	Coding	6.84	5.81	2.04	0.0386
TC0100001450.mm.1			NonCoding	7.93	7.43	1.41	0.1164
TC0100001451.mm.1	4930523C07Rik	RIKEN cDNA 4930523C07 gene	Multiple_Complex	5.56	5.73	-1.12	0.5368
TC0100001452.mm.1	Mrps14	mitochondrial ribosomal protein S14	Coding	6.8	6.46	1.26	0.4049
TC0100001453.mm.1			NonCoding	5.88	4.82	2.09	0.0164
TC0100001454.mm.1			NonCoding	7.1	5.16	3.85	0.0018
TC0100001455.mm.1	Gm23528	predicted gene, 23528 [Source:MGI Symbol;Acc:MGI:5453305]	Small_RNA	6.23	6.24	-1.01	0.8515
TC0100001456.mm.1			NonCoding	7.53	6.29	2.36	0.0133
TC0100001457.mm.1			NonCoding	6.43	6.29	1.1	0.1689
TC0100001458.mm.1	Gm6177	predicted gene 6177	Pseudogene	7.18	9.95	-6.83	3.72e-05
TC0100001459.mm.1	Rc3h1	RING CCCH (C3H) domains 1	Multiple_Complex	8.16	12.04	-14.68	9.01e-05
TC0100001460.mm.1			NonCoding	7.25	8.8	-2.93	0.1169
TC0100001461.mm.1			NonCoding	5.29	4.97	1.26	0.8408
TC0100001462.mm.1	Serpinc1	serine (or cysteine) peptidase inhibitor, clade C (antithrombin), member 1	Multiple_Complex	6.57	5.34	2.35	0.0018
TC0100001463.mm.1			NonCoding	5.86	4.79	2.1	0.0628
TC0100001464.mm.1	Gas5; Snord47	growth arrest specific 5; small nucleolar RNA, C/D box 47	Multiple_Complex	6.84	8.41	-2.95	0.0002
TC0100001465.mm.1	Cenpl	centromere protein L; centromere protein L (Cenpl), transcript variant 2, mRNA.	Multiple_Complex	6.67	6.22	1.37	0.182
TC0100001466.mm.1	Ankrd45	ankyrin repeat domain 45	Multiple_Complex	7.98	7.78	1.15	0.554
TC0100001467.mm.1			NonCoding	6.45	5.92	1.44	0.1016
TC0100001468.mm.1	Tnfsf4	tumor necrosis factor (ligand) superfamily, member 4; Synthetic construct Mus musculus clone IMAGE:100016505, MGC:184564 tumor necrosis factor (ligand) superfamily, member 4 (Tnfsf4) mRNA, encodes complete protein.	Coding	6.36	4.81	2.93	0.0009
TC0100001469.mm.1	Tnfsf18	tumor necrosis factor (ligand) superfamily, member 18	Coding	4.99	4.12	1.83	0.0053
TC0100001470.mm.1			NonCoding	5.75	5.15	1.52	0.0731
TC0100001471.mm.1			NonCoding	6.88	5.93	1.93	0.0511
TC0100001472.mm.1			NonCoding	6.44	5.6	1.79	0.0145
TC0100001473.mm.1	Pigc	phosphatidylinositol glycan anchor biosynthesis, class C	Multiple_Complex	6.28	6.02	1.2	0.3603
TC0100001474.mm.1	2810442N19Rik	RIKEN cDNA 2810442N19 gene	NonCoding	6.58	5.48	2.14	0.0019
TC0100001475.mm.1	Dnm3os; Mir214; Mir199a-2	dynamin 3, opposite strand; microRNA 214; microRNA 199a-2	Multiple_Complex	6.41	5.72	1.61	0.0151
TC0100001476.mm.1	Gm16101	predicted gene 16101 [Source:MGI Symbol;Acc:MGI:3801814]	Multiple_Complex	5.28	4.74	1.46	0.0738
TC0100001477.mm.1	Gm10176	predicted gene 10176	Coding	6.12	4.44	3.21	0.0006
TC0100001478.mm.1			NonCoding	7.71	5.72	3.98	0.0002
TC0100001479.mm.1	Vamp4	vesicle-associated membrane protein 4	Multiple_Complex	8.11	8.31	-1.15	0.4701
TC0100001480.mm.1			NonCoding	6.23	4.72	2.85	0.0026
TC0100001481.mm.1	Myoc	myocilin	Coding	5.89	5.97	-1.05	0.2729
TC0100001482.mm.1			NonCoding	6.82	4.65	4.49	0.0032
TC0100001483.mm.1			NonCoding	6.66	5.96	1.62	0.2926
TC0100001484.mm.1			NonCoding	6.74	5.24	2.83	0.0061
TC0100001485.mm.1			NonCoding	5.95	5.02	1.91	0.1728
TC0100001486.mm.1			NonCoding	5.4	4.78	1.53	0.1243
TC0100001487.mm.1	Gm22434	predicted gene, 22434 [Source:MGI Symbol;Acc:MGI:5452211]	Small_RNA	6.23	5.39	1.79	0.0461
TC0100001488.mm.1	Gm20471; RP24-485J8.2	predicted gene 20471 [Source:MGI Symbol;Acc:MGI:5141936]; novel transcript , antisense to Prrx1	NonCoding	6.28	5.52	1.69	0.0165
TC0100001489.mm.1	Gm24940	predicted gene, 24940 [Source:MGI Symbol;Acc:MGI:5454717]	Small_RNA	8.71	6.57	4.42	0.0067
TC0100001490.mm.1	Gm2343	predicted gene 2343 [Source:MGI Symbol;Acc:MGI:3780513]	Multiple_Complex	6.61	4.99	3.07	0.0025
TC0100001491.mm.1	Kifap3	kinesin-associated protein 3	Coding	7.94	10.48	-5.8	0.001
TC0100001492.mm.1			NonCoding	5.46	4.9	1.47	0.5789
TC0100001493.mm.1	Scyl3	SCY1-like 3 (S. cerevisiae); SCY1-like 3 (S. cerevisiae) (Scyl3), mRNA.	Multiple_Complex	6.82	7.31	-1.4	0.0474
TC0100001494.mm.1	Mettl18	methyltransferase like 18	Coding	6	5.2	1.75	0.0162
TC0100001495.mm.1	Sele	selectin, endothelial cell	Coding	5.35	4.51	1.78	0.005
TC0100001496.mm.1	Sell	selectin, lymphocyte	Coding	6.9	5.62	2.42	0.0008
TC0100001497.mm.1	Selp	selectin, platelet	Multiple_Complex	5.61	5	1.52	0.0665
TC0100001498.mm.1	F5	coagulation factor V; Synthetic construct Mus musculus clone IMAGE:100069458, MGC:199360 coagulation factor V (F5) mRNA, encodes complete protein.	Coding	6.5	5.39	2.16	0.0027
TC0100001499.mm.1	Gm16588	predicted gene 16588 [Source:MGI Symbol;Acc:MGI:4415008]	Multiple_Complex	8.58	9.59	-2.02	0.065
TC0100001500.mm.1	Slc19a2	solute carrier family 19 (thiamine transporter), member 2	Multiple_Complex	7.76	7.58	1.14	0.4007
TC0100001501.mm.1	Ccdc181	coiled-coil domain containing 181	Coding	7.35	6.77	1.5	0.6917
TC0100001502.mm.1	Nme7	NME/NM23 family member 7	Coding	6.89	7.9	-2.02	0.0053
TC0100001503.mm.1			NonCoding	6.08	5.73	1.28	0.8378
TC0100001504.mm.1			NonCoding	6.71	4.97	3.35	0.001
TC0100001505.mm.1			NonCoding	6.7	6.07	1.55	0.0957
TC0100001506.mm.1	Gm26685	predicted gene, 26685 [Source:MGI Symbol;Acc:MGI:5477179]	NonCoding	4.94	4.68	1.2	0.4347
TC0100001507.mm.1			NonCoding	5.81	4.36	2.72	0.0041
TC0100001508.mm.1			NonCoding	6.13	4.73	2.65	0.0345
TC0100001509.mm.1			NonCoding	7.25	6.34	1.88	0.008
TC0100001510.mm.1	Dpt	dermatopontin	Coding	6.61	5.77	1.79	0.0308
TC0100001511.mm.1	Gm20743	predicted gene, 20743	NonCoding	5.85	4.95	1.87	0.0055
TC0100001512.mm.1	1700029M03Rik	PREDICTED: RIKEN cDNA 1700029M03 gene (1700029M03Rik), miscRNA.	NonCoding	7.93	5.62	4.95	0.0004
TC0100001513.mm.1	Gm26042	predicted gene, 26042 [Source:MGI Symbol;Acc:MGI:5455819]	Precursor_microRNA	6.8	7.27	-1.38	0.4558
TC0100001514.mm.1			NonCoding	7.66	5.94	3.29	0.0005
TC0100001515.mm.1			NonCoding	7.45	5.99	2.75	0.0139
TC0100001516.mm.1	Gpr161	G protein-coupled receptor 161	Coding	6.31	6.11	1.15	0.7412
TC0100001517.mm.1			NonCoding	7.39	7.1	1.22	0.1999
TC0100001518.mm.1			NonCoding	7.81	6.65	2.25	0.0372
TC0100001519.mm.1	Gm24637	predicted gene, 24637 [Source:MGI Symbol;Acc:MGI:5454414]	Small_RNA	5.49	5.04	1.36	0.0776
TC0100001520.mm.1	Mpc2	mitochondrial pyruvate carrier 2	Multiple_Complex	6.66	6.39	1.2	0.1816
TC0100001521.mm.1			NonCoding	7.34	7.57	-1.18	0.8651
TC0100001522.mm.1	Adcy10	adenylate cyclase 10	Multiple_Complex	6	4.75	2.38	0.0025
TC0100001523.mm.1			NonCoding	6.68	5.82	1.81	0.0614
TC0100001524.mm.1	Gm19622	PREDICTED: predicted gene, 19622 (Gm19622), miscRNA.	NonCoding	7.36	6.35	2.01	0.5309
TC0100001525.mm.1			NonCoding	6.88	4.89	4	0.0001
TC0100001526.mm.1	Creg1	cellular repressor of E1A-stimulated genes 1	Coding	8.66	8.56	1.08	0.6548
TC0100001527.mm.1	Cd247	CD247 antigen	Multiple_Complex	6.45	5.16	2.45	0.0042
TC0100001528.mm.1			NonCoding	5.26	5.43	-1.12	0.624
TC0100001529.mm.1			NonCoding	6.75	5.81	1.92	0.0509
TC0100001530.mm.1	Gm17976	predicted gene, 17976 [Source:MGI Symbol;Acc:MGI:5010161]	Pseudogene	6.66	4.66	4	0.002
TC0100001531.mm.1	Gm26665; RP24-147G10.1	predicted gene, 26665 [Source:MGI Symbol;Acc:MGI:5477159]; novel transcript	NonCoding	6.55	4.6	3.87	0.0015
TC0100001532.mm.1	Gpa33	glycoprotein A33 (transmembrane)	Multiple_Complex	7.26	5.94	2.51	0.0019
TC0100001533.mm.1	Ildr2	immunoglobulin-like domain containing receptor 2	Multiple_Complex	6.4	6.73	-1.25	0.6468
TC0100001534.mm.1			NonCoding	7.25	6.83	1.34	0.6866
TC0100001535.mm.1			NonCoding	6.09	5.51	1.5	0.0614
TC0100001536.mm.1			NonCoding	6.89	5.33	2.94	0.0012
TC0100001537.mm.1	Tada1	transcriptional adaptor 1	Multiple_Complex	7.44	7.6	-1.11	0.6395
TC0100001538.mm.1	Gm22992	predicted gene, 22992 [Source:MGI Symbol;Acc:MGI:5452769]	Precursor_microRNA	11.03	17.3	-77.37	0.0018
TC0100001539.mm.1	Gm4954	predicted gene 4954 [Source:MGI Symbol;Acc:MGI:3648917]	Pseudogene	5.83	4.21	3.07	0.0002
TC0100001540.mm.1			NonCoding	4.84	3.8	2.05	0.1836
TC0100001541.mm.1	Fam78b	family with sequence similarity 78, member B	Multiple_Complex	6.58	6.92	-1.27	0.443
TC0100001542.mm.1			NonCoding	6.16	5.05	2.16	0.0142
TC0100001543.mm.1			NonCoding	8.31	7.26	2.08	0.3743
TC0100001544.mm.1			NonCoding	8.31	6.99	2.5	0.0318
TC0100001545.mm.1			NonCoding	6.62	5.65	1.96	0.0069
TC0100001546.mm.1			NonCoding	6.18	5.67	1.43	0.0983
TC0100001547.mm.1	Mir6347	microRNA 6347 [Source:MGI Symbol;Acc:MGI:5531245]	Precursor_microRNA	6.08	5.02	2.08	0.0052
TC0100001548.mm.1	Tmco1	transmembrane and coiled-coil domains 1	Coding	6.88	7.62	-1.67	0.102
TC0100001549.mm.1	Gm24182	predicted gene, 24182 [Source:MGI Symbol;Acc:MGI:5453959]	Small_RNA	8.3	16.19	-236.58	4.77e-06
TC0100001550.mm.1	Aldh9a1	aldehyde dehydrogenase 9, subfamily A1	Coding	6.84	8.02	-2.26	0.0109
TC0100001551.mm.1			NonCoding	5.08	4.11	1.95	0.0227
TC0100001552.mm.1			NonCoding	4.96	4.09	1.83	0.0138
TC0100001553.mm.1			NonCoding	5.25	4.52	1.65	0.2331
TC0100001554.mm.1	Rxrg	retinoid X receptor gamma	Coding	6.19	7.5	-2.48	0.039
TC0100001555.mm.1	Lmx1a	LIM homeobox transcription factor 1 alpha	Coding	6.37	5.24	2.19	0.0034
TC0100001556.mm.1			NonCoding	4.82	4.07	1.68	0.0129
TC0100001557.mm.1	Gm20711; RP23-45N11.1	predicted gene 20711 [Source:MGI Symbol;Acc:MGI:5313158]; novel transcript	NonCoding	7	4.62	5.18	8.76e-05
TC0100001558.mm.1	Mir6348	microRNA 6348	Precursor_microRNA	7.47	5.83	3.12	0.0088
TC0100001559.mm.1			NonCoding	6.59	5.14	2.75	0.0073
TC0100001560.mm.1	Rgs5	regulator of G-protein signaling 5	Multiple_Complex	7.68	13.08	-42.19	2.08e-06
TC0100001561.mm.1			NonCoding	9.5	10.49	-1.98	0.0097
TC0100001562.mm.1			NonCoding	5.07	3.93	2.2	0.0251
TC0100001563.mm.1	Ccdc190	coiled-coil domain containing 190	Coding	6.4	5.26	2.2	0.0008
TC0100001564.mm.1	3110045C21Rik	RIKEN cDNA 3110045C21 gene	NonCoding	6.17	5.77	1.32	0.0403
TC0100001565.mm.1			NonCoding	6.34	5.44	1.86	0.0044
TC0100001566.mm.1	4930500M09Rik; AC123650.4	RIKEN cDNA 4930500M09 gene; RIKEN cDNA 4930500M09 gene [Source:MGI Symbol;Acc:MGI:3630173]; novel protein	Coding	7.42	6.15	2.41	0.0774
TC0100001567.mm.1	Sh2d1b2	SH2 domain containing 1B2; Synthetic construct Mus musculus clone IMAGE:100064079, MGC:193450 SH2 domain protein 1B2 (Sh2d1b2) mRNA, encodes complete protein.; SH2 domain protein 1B2	Coding	6.77	5.57	2.29	0.0297
TC0100001568.mm.1	Sh2d1b1	SH2 domain containing 1B1; SH2 domain protein 1B1	Coding	6.37	5.09	2.43	0.2229
TC0100001569.mm.1	1700015E13Rik	RIKEN cDNA 1700015E13 gene	Coding	7.53	5.6	3.8	0.0007
TC0100001570.mm.1	Olfml2b	olfactomedin-like 2B	Multiple_Complex	6.71	8.82	-4.31	0.0036
TC0100001571.mm.1	Gm9929; RP23-358M7.2	predicted gene 9929 [Source:MGI Symbol;Acc:MGI:3708526]; novel transcript	NonCoding	5.72	4.67	2.07	0.0095
TC0100001572.mm.1	Gm26620	predicted gene, 26620 [Source:MGI Symbol;Acc:MGI:5477114]	Coding	5.82	4.94	1.83	0.0478
TC0100001573.mm.1			NonCoding	5.07	4.84	1.17	0.4908
TC0100001574.mm.1	Fcgr4	Fc receptor, IgG, low affinity IV	Coding	5.85	4.27	2.97	0.0053
TC0100001575.mm.1	Gm26110	predicted gene, 26110 [Source:MGI Symbol;Acc:MGI:5455887]	Small_RNA	8.67	12.88	-18.47	1.63e-07
TC0100001576.mm.1			NonCoding	6.77	5.41	2.57	0.002
TC0100001577.mm.1	Cfap126	cilia and flagella associated protein 126	Multiple_Complex	5.9	5.21	1.62	0.0118
TC0100001578.mm.1	Mpz	myelin protein zero	Multiple_Complex	8.14	14.67	-92.48	6.71e-06
TC0100001579.mm.1	Nr1i3	nuclear receptor subfamily 1, group I, member 3	Multiple_Complex	6.23	5.28	1.93	0.0039
TC0100001580.mm.1	Apoa2	apolipoprotein A-II	Coding	5.83	4.31	2.88	0.0043
TC0100001581.mm.1	Adamts4	a disintegrin-like and metallopeptidase (reprolysin type) with thrombospondin type 1 motif, 4	Coding	5.81	5.36	1.36	0.1168
TC0100001582.mm.1	B4galt3	UDP-Gal:betaGlcNAc beta 1,4-galactosyltransferase, polypeptide 3	Multiple_Complex	7.44	8	-1.47	0.0834
TC0100001583.mm.1	LOC100862110	PREDICTED: uncharacterized LOC100862110 (LOC100862110), miscRNA.	NonCoding	7.94	6.34	3.01	0.0027
TC0100001584.mm.1	Gm25151	predicted gene, 25151 [Source:MGI Symbol;Acc:MGI:5454928]	Small_RNA	6.51	5.6	1.88	0.42
TC0100001585.mm.1	Dedd	death effector domain-containing	Multiple_Complex	7.23	7.48	-1.19	0.1623
TC0100001586.mm.1	Pfdn2	prefoldin 2	Multiple_Complex	8.74	8.63	1.08	0.6955
TC0100001587.mm.1			NonCoding	6.7	6.58	1.09	0.7761
TC0100001588.mm.1			NonCoding	4.73	4.71	1.01	0.3457
TC0100001589.mm.1	Pvrl4	poliovirus receptor-related 4	Coding	6.17	5.69	1.39	0.1045
TC0100001590.mm.1	Arhgap30	Rho GTPase activating protein 30	Multiple_Complex	6.36	5.25	2.17	0.0038
TC0100001592.mm.1	F11r	F11 receptor	Multiple_Complex	6.1	7.09	-1.99	0.1074
TC0100001593.mm.1	Alyref2	Aly/REF export factor 2	Coding	5.56	5.64	-1.05	0.358
TC0100001594.mm.1	Itlnb	intelectin b	Multiple_Complex	4.55	3.7	1.81	0.0059
TC0100001595.mm.1	Cd244	CD244 natural killer cell receptor 2B4; Synthetic construct Mus musculus clone IMAGE:100063895, MGC:193362 CD244 natural killer cell receptor 2B4 (Cd244) mRNA, encodes complete protein.	Multiple_Complex	5.43	4.46	1.96	0.0121
TC0100001596.mm.1			NonCoding	5.89	4.86	2.05	0.0021
TC0100001597.mm.1	Cd48	CD48 antigen	Coding	6.01	4.28	3.32	0.0291
TC0100001598.mm.1			NonCoding	5.6	5.12	1.39	0.4062
TC0100001599.mm.1	Tma7-ps	translational machinery associated 7 homolog (S. cerevisiae), pseudogene	Multiple_Complex	8.3	10.18	-3.68	0.0103
TC0100001600.mm.1	Slamf1	signaling lymphocytic activation molecule family member 1	Multiple_Complex	5.48	4.77	1.65	0.029
TC0100001601.mm.1			NonCoding	5.79	4.35	2.7	0.0007
TC0100001602.mm.1	Cd84	CD84 antigen	Multiple_Complex	6.55	5.68	1.83	0.0102
TC0100001603.mm.1	Gm10521	predicted gene 10521	Coding	7.01	5.48	2.87	0.0008
TC0100001604.mm.1	Slamf6	SLAM family member 6	Coding	6.31	4.95	2.56	0.002
TC0100001605.mm.1	Copa	coatomer protein complex subunit alpha	Multiple_Complex	7.8	11.65	-14.36	8.37e-06
TC0100001606.mm.1	Pex19	peroxisomal biogenesis factor 19	Multiple_Complex	7.49	8.04	-1.46	0.0581
TC0100001607.mm.1	Dcaf8	DDB1 and CUL4 associated factor 8	Multiple_Complex	7.28	8.25	-1.96	0.0036
TC0100001608.mm.1			NonCoding	6.71	8.11	-2.64	0.0186
TC0100001609.mm.1	Gm17224; RP23-137I20.2	predicted gene 17224 [Source:MGI Symbol;Acc:MGI:4938051]; novel transcript	NonCoding	5.55	5	1.46	0.7002
TC0100001610.mm.1	Igsf8	immunoglobulin superfamily, member 8	Multiple_Complex	6.44	6.14	1.23	0.2948
TC0100001611.mm.1	Kcnj10	potassium inwardly-rectifying channel, subfamily J, member 10	Multiple_Complex	7.36	11.94	-24.01	1.83e-07
TC0100001612.mm.1			NonCoding	6.78	6.8	-1.02	0.7588
TC0100001613.mm.1	Pigm	phosphatidylinositol glycan anchor biosynthesis, class M	Multiple_Complex	6.65	7.64	-1.99	0.0039
TC0100001614.mm.1			NonCoding	6.09	5.26	1.78	0.0461
TC0100001615.mm.1	Slamf9	SLAM family member 9	Coding	6.05	4.97	2.12	0.0027
TC0100001616.mm.1	Igsf9	immunoglobulin superfamily, member 9	Multiple_Complex	6.04	5.45	1.51	0.0247
TC0100001617.mm.1	Tagln2	transgelin 2	Multiple_Complex	7.7	9.4	-3.25	0.007
TC0100001618.mm.1			NonCoding	5.06	5.17	-1.08	0.474
TC0100001619.mm.1			NonCoding	5.91	5.76	1.11	0.5849
TC0100001620.mm.1	Cfap45	cilia and flagella associated protein 45	Multiple_Complex	5.86	4.67	2.28	0.0029
TC0100001621.mm.1	Vsig8	V-set and immunoglobulin domain containing 8	Multiple_Complex	6.25	5.5	1.68	0.0193
TC0100001622.mm.1	Crp	C-reactive protein, pentraxin-related	Coding	4.95	4.77	1.13	0.3426
TC0100001623.mm.1			NonCoding	6.31	4.56	3.35	0.0008
TC0100001624.mm.1			NonCoding	5.54	4.8	1.67	0.1116
TC0100001625.mm.1	Olfr16	olfactory receptor 16	Coding	5.19	4.38	1.75	0.0143
TC0100001626.mm.1			NonCoding	6.67	5.27	2.64	0.0202
TC0100001627.mm.1	Olfr1407-ps1	olfactory receptor 1407, pseudogene 1 [Source:MGI Symbol;Acc:MGI:3031241]	Multiple_Complex	6.37	5.28	2.12	0.0145
TC0100001628.mm.1	Olfr218	olfactory receptor 218	Coding	5.31	4.46	1.81	0.0121
TC0100001629.mm.1	Olfr1404	olfactory receptor 1404	Coding	5.45	3.86	3.01	0.0057
TC0100001630.mm.1	Olfr418	olfactory receptor 418	Multiple_Complex	6.25	4.6	3.13	0.0014
TC0100001631.mm.1	Aim2	absent in melanoma 2	Multiple_Complex	6.67	6.15	1.43	0.0637
TC0100001632.mm.1	Pyhin1	pyrin and HIN domain family, member 1	Coding	6.92	6.18	1.66	0.013
TC0100001633.mm.1			NonCoding	5.85	4.69	2.24	0.0108
TC0100001634.mm.1	Pydc3	pyrin domain containing 3	Multiple_Complex	6.79	6.61	1.14	0.209
TC0100001635.mm.1			NonCoding	5.89	5.7	1.14	0.1983
TC0100001636.mm.1	Olfr433	olfactory receptor 433	Coding	4.66	4.53	1.09	0.5282
TC0100001637.mm.1	Olfr432	olfactory receptor 432	Coding	5.51	5.38	1.09	0.7695
TC0100001638.mm.1	Olfr430	olfactory receptor 430	Coding	6.42	4.21	4.61	0.0002
TC0100001639.mm.1	Olfr429	olfactory receptor 429	Coding	5.78	5.13	1.57	0.0419
TC0100001640.mm.1	Olfr426; Olfr427	olfactory receptor 426; olfactory receptor 427	Coding	7.04	5.15	3.72	0.0015
TC0100001641.mm.1	Olfr424	olfactory receptor 424	Coding	6.13	4.4	3.33	0.0099
TC0100001642.mm.1	Olfr421-ps1	olfactory receptor 421, pseudogene 1	Multiple_Complex	6.97	4.38	6.04	0.0027
TC0100001643.mm.1	Olfr420	olfactory receptor 420	Coding	6.15	5.38	1.71	0.1337
TC0100001644.mm.1	Spta1	spectrin alpha, erythrocytic 1	Multiple_Complex	5.89	4.85	2.05	0.0038
TC0100001645.mm.1			NonCoding	5.79	5.11	1.6	0.0208
TC0100001646.mm.1	Mptx1	mucosal pentraxin 1	Coding	6.27	4.63	3.11	0.0028
TC0100001647.mm.1	Olfr417	olfactory receptor 417	Coding	6.56	4.93	3.1	0.0007
TC0100001648.mm.1	Olfr248	olfactory receptor 248	Coding	6.56	4.9	3.17	0.0015
TC0100001649.mm.1	Olfr414	olfactory receptor 414	Coding	7.97	5.68	4.89	0.0002
TC0100001650.mm.1	Olfr220	olfactory receptor 220	Coding	5.78	4.49	2.46	0.0033
TC0100001651.mm.1	Fmn2	formin 2	Coding	7.47	8.99	-2.86	0.0053
TC0100001652.mm.1			NonCoding	6.02	4.89	2.18	0.0033
TC0100001653.mm.1	Kmo	kynurenine 3-monooxygenase (kynurenine 3-hydroxylase)	Multiple_Complex	6.25	4.93	2.49	0.0028
TC0100001654.mm.1	Wdr64	WD repeat domain 64	Coding	6.31	4.87	2.71	0.0007
TC0100001655.mm.1	Gm25560	predicted gene, 25560 [Source:MGI Symbol;Acc:MGI:5455337]	Small_RNA	6.79	5.01	3.43	0.0046
TC0100001656.mm.1	Exo1	exonuclease 1	Multiple_Complex	5.76	5.15	1.53	0.0424
TC0100001657.mm.1	Gm23805	predicted gene, 23805 [Source:MGI Symbol;Acc:MGI:5453582]	Small_RNA	7.61	10.35	-6.71	3.84e-05
TC0100001658.mm.1			NonCoding	6.17	5.22	1.93	0.0051
TC0100001659.mm.1			NonCoding	6.27	4.88	2.64	0.0044
TC0100001660.mm.1			NonCoding	6.07	4.92	2.22	0.0046
TC0100001661.mm.1	Gm26104	predicted gene, 26104 [Source:MGI Symbol;Acc:MGI:5455881]	Small_RNA	5.98	7.09	-2.16	0.0057
TC0100001662.mm.1	Gm25288	predicted gene, 25288	NonCoding	7.66	7.99	-1.26	0.6483
TC0100001663.mm.1	Sdccag8	serologically defined colon cancer antigen 8; serologically defined colon cancer antigen 8 (Sdccag8), mRNA.	Multiple_Complex	6.63	7.33	-1.62	0.0359
TC0100001664.mm.1	Gm25993	predicted gene, 25993 [Source:MGI Symbol;Acc:MGI:5455770]	Precursor_microRNA	5.8	4.86	1.92	0.9087
TC0100001665.mm.1			NonCoding	5.76	6.42	-1.57	0.2575
TC0100001666.mm.1			NonCoding	6.86	7.18	-1.25	0.8616
TC0100001667.mm.1			NonCoding	6.47	6.47	1	0.8455
TC0100001668.mm.1			NonCoding	5.97	5.52	1.37	0.1267
TC0100001669.mm.1			NonCoding	6.57	7.06	-1.41	0.1934
TC0100001670.mm.1			NonCoding	6.48	5.01	2.77	0.0031
TC0100001671.mm.1	Zbtb18	zinc finger and BTB domain containing 18	Coding	7.39	7.23	1.12	0.9438
TC0100001672.mm.1			NonCoding	6.38	5.41	1.96	0.0236
TC0100001673.mm.1			NonCoding	4.1	3.75	1.28	0.2603
TC0100001674.mm.1			NonCoding	5.82	4.29	2.9	0.0047
TC0100001675.mm.1	1700016C15Rik	RIKEN cDNA 1700016C15 gene	Coding	6.36	4.8	2.95	0.0008
TC0100001676.mm.1	Gm16585	predicted gene 16585 [Source:MGI Symbol;Acc:MGI:4415005]	Pseudogene	4.73	3.95	1.71	0.0231
TC0100001677.mm.1	Gm7068	PREDICTED: predicted gene 7068 (Gm7068), mRNA.	Coding	6.88	6.38	1.42	0.0832
TC0100001678.mm.1	Gm16432	predicted gene 16432	Multiple_Complex	6.44	7.1	-1.58	0.1591
TC0100001679.mm.1			NonCoding	4.91	4.16	1.68	0.0611
TC0100001680.mm.1	Desi2	desumoylating isopeptidase 2	Multiple_Complex	6.73	6.94	-1.15	0.8394
TC0100001681.mm.1			NonCoding	6.12	6.13	-1.01	0.5484
TC0100001682.mm.1			NonCoding	7.51	7.83	-1.25	0.6872
TC0100001683.mm.1			NonCoding	6.48	6.84	-1.28	0.3471
TC0100001684.mm.1	Desi2; Gm9982	desumoylating isopeptidase 2; predicted gene 9982	Coding	6.11	7.03	-1.9	0.0477
TC0100001685.mm.1	Cox20	COX20 Cox2 chaperone	Multiple_Complex	7.14	10.28	-8.84	3.07e-05
TC0100001686.mm.1			NonCoding	6.6	6.05	1.46	0.0935
TC0100001687.mm.1	Gm24919	predicted gene, 24919 [Source:MGI Symbol;Acc:MGI:5454696]	Small_RNA	5.74	4.46	2.42	0.0049
TC0100001688.mm.1	Efcab2	EF-hand calcium binding domain 2	Coding	6.57	6.01	1.47	0.1003
TC0100001689.mm.1			NonCoding	6.65	5.9	1.69	0.1525
TC0100001690.mm.1			NonCoding	4.98	4.95	1.02	0.14
TC0100001691.mm.1			NonCoding	5.83	5.03	1.74	0.0133
TC0100001692.mm.1	Kif26b	kinesin family member 26B	Coding	6.55	6.5	1.04	0.8247
TC0100001693.mm.1	Gm24405	predicted gene, 24405 [Source:MGI Symbol;Acc:MGI:5454182]	Small_RNA	12.71	12.46	1.19	0.4584
TC0100001694.mm.1			NonCoding	6.14	5.49	1.57	0.0899
TC0100001695.mm.1			NonCoding	5.86	5.93	-1.05	0.9119
TC0100001696.mm.1			NonCoding	6.93	6.11	1.76	0.3886
TC0100001697.mm.1	Gm15480	predicted gene 15480 [Source:MGI Symbol;Acc:MGI:3705406]	Multiple_Complex	7.11	5.85	2.39	0.0124
TC0100001698.mm.1	Cnst	consortin, connexin sorting protein	Multiple_Complex	6.75	6.74	1.01	0.5416
TC0100001699.mm.1	Sccpdh	saccharopine dehydrogenase (putative)	Multiple_Complex	7.25	9.28	-4.09	0.0044
TC0100001700.mm.1			NonCoding	6.65	6.96	-1.23	0.3747
TC0100001701.mm.1	Gm10518	predicted gene 10518 [Source:MGI Symbol;Acc:MGI:3704205]	Coding	4.62	3.98	1.56	0.0493
TC0100001702.mm.1	Gm19846	PREDICTED: predicted gene, 19846 (Gm19846), mRNA.	Coding	7.61	9.13	-2.86	0.0034
TC0100001703.mm.1	Cdc42bpa	CDC42 binding protein kinase alpha	Multiple_Complex	7.3	9.49	-4.54	3.44e-05
TC0100001704.mm.1			NonCoding	6.21	8.17	-3.87	0.0079
TC0100001705.mm.1			NonCoding	6.63	5.68	1.93	0.009
TC0100001706.mm.1			NonCoding	7.87	9.01	-2.2	0.0087
TC0100001707.mm.1	Itpkb	inositol 1,4,5-trisphosphate 3-kinase B	Multiple_Complex	6.97	10.39	-10.71	2.66e-05
TC0100001708.mm.1			NonCoding	6.53	8.43	-3.73	0.0003
TC0100001709.mm.1			NonCoding	6.83	8.42	-3.03	0.1372
TC0100001710.mm.1			NonCoding	6.66	9.43	-6.81	0.0013
TC0100001711.mm.1	Parp1; Mir6904	poly (ADP-ribose) polymerase family, member 1; microRNA 6904	Multiple_Complex	7.68	8.39	-1.63	0.1195
TC0100001712.mm.1	Lin9	lin-9 homolog (C. elegans); lin-9 homolog (C. elegans) (Lin9), transcript variant 2, mRNA.	Multiple_Complex	6.51	5.73	1.72	0.024
TC0100001713.mm.1	Acbd3	acyl-Coenzyme A binding domain containing 3	Multiple_Complex	7.13	9.31	-4.52	0.0002
TC0100001714.mm.1			NonCoding	6.13	5.14	1.99	0.0318
TC0100001715.mm.1			NonCoding	6.09	5.55	1.46	0.0565
TC0100001716.mm.1			NonCoding	6.57	6.76	-1.14	0.6702
TC0100001717.mm.1	Gm17275	predicted gene, 17275	NonCoding	6.47	6.24	1.17	0.6645
TC0100001718.mm.1	H3f3aos; AC121292.3	H3 histone, family 3A, opposite strand [Source:MGI Symbol;Acc:MGI:3802006]; Novel transcript	NonCoding	6.26	5.97	1.22	0.5378
TC0100001719.mm.1	Gm24836	predicted gene, 24836 [Source:MGI Symbol;Acc:MGI:5454613]	Small_RNA	6.21	5.33	1.84	0.2193
TC0100001720.mm.1	Sde2	SDE2 telomere maintenance homolog (S. pombe)	Coding	6.3	7.19	-1.85	0.1406
TC0100001721.mm.1	Lefty2	left-right determination factor 2	Multiple_Complex	6.09	4.79	2.47	0.0126
TC0100001722.mm.1	Pycr2	pyrroline-5-carboxylate reductase family, member 2	Multiple_Complex	6.38	6.09	1.22	0.1091
TC0100001723.mm.1	Lefty1	left right determination factor 1	Multiple_Complex	5.17	4.29	1.85	0.0036
TC0100001724.mm.1	Tmem63a	transmembrane protein 63a	Multiple_Complex	6.7	7.99	-2.44	0.0019
TC0100001725.mm.1			NonCoding	6.87	5.68	2.29	0.1077
TC0100001726.mm.1	9130409I23Rik	RIKEN cDNA 9130409I23 gene	Coding	6.86	5.13	3.32	0.0481
TC0100001727.mm.1			NonCoding	6.56	5.51	2.07	0.0026
TC0100001728.mm.1			NonCoding	5.52	5.79	-1.2	0.3949
TC0100001729.mm.1			NonCoding	6.05	5.39	1.58	0.0733
TC0100001730.mm.1	Cnih4	cornichon homolog 4 (Drosophila)	Multiple_Complex	6.87	7.74	-1.83	0.045
TC0100001731.mm.1	A430110L20Rik	RIKEN cDNA A430110L20 gene	NonCoding	6.73	7.4	-1.59	0.7967
TC0100001732.mm.1			NonCoding	6.05	5.32	1.67	0.0891
TC0100001733.mm.1			NonCoding	4.88	4.18	1.62	0.0127
TC0100001734.mm.1	Cnih3	cornichon homolog 3 (Drosophila)	Coding	6.49	5.92	1.48	0.0211
TC0100001735.mm.1			NonCoding	5.54	3.98	2.95	0.0052
TC0100001736.mm.1	Dnah14	dynein, axonemal, heavy chain 14	Multiple_Complex	6.36	5.05	2.48	0.0019
TC0100001737.mm.1			NonCoding	5.4	4.69	1.63	0.0394
TC0100001738.mm.1			NonCoding	4.6	3.25	2.55	0.0016
TC0100001739.mm.1			NonCoding	5.82	4	3.54	0.0117
TC0100001740.mm.1	Srp9	signal recognition particle 9	Multiple_Complex	6.98	6.65	1.25	0.7325
TC0100001741.mm.1			NonCoding	6.07	5.59	1.4	0.1803
TC0100001742.mm.1			NonCoding	6.91	5.21	3.25	0.0003
TC0100001743.mm.1			NonCoding	4.28	3.85	1.35	0.0532
TC0100001744.mm.1	1700047M11Rik	RIKEN cDNA 1700047M11 gene; RIKEN cDNA 1700047M11 gene (1700047M11Rik), non-coding RNA.	NonCoding	6.9	6.45	1.37	0.3699
TC0100001745.mm.1	Trp53bp2	transformation related protein 53 binding protein 2	Coding	6.77	8.25	-2.78	0.0013
TC0100001746.mm.1			NonCoding	6.99	5.31	3.21	0.1233
TC0100001747.mm.1			NonCoding	6.12	5.54	1.49	0.1172
TC0100001748.mm.1			NonCoding	5.65	4.53	2.17	0.0146
TC0100001749.mm.1	Capn8	calpain 8	Coding	6.24	4.96	2.43	0.0011
TC0100001750.mm.1			NonCoding	7.35	5.52	3.56	6.66e-05
TC0100001751.mm.1			NonCoding	5.83	4.66	2.26	0.0029
TC0100001752.mm.1	Susd4	sushi domain containing 4	Multiple_Complex	7.76	8.38	-1.54	0.1493
TC0100001753.mm.1			NonCoding	6.76	5.54	2.33	0.0056
TC0100001754.mm.1	Tlr5	toll-like receptor 5	Coding	5.89	6.04	-1.11	0.6161
TC0100001755.mm.1	Aida	axin interactor, dorsalization associated	Multiple_Complex	8.46	9.47	-2.01	0.1034
TC0100001756.mm.1	Taf1a	TATA box binding protein (Tbp)-associated factor, RNA polymerase I, A; TATA box binding protein (Tbp)-associated factor, RNA polymerase I, A (Taf1a), mRNA.	Multiple_Complex	7.32	7.75	-1.35	0.2078
TC0100001757.mm.1	Hhipl2	hedgehog interacting protein-like 2	Coding	5.55	4.8	1.67	0.035
TC0100001758.mm.1			NonCoding	6.93	6.27	1.59	0.1892
TC0100001759.mm.1			NonCoding	7.42	6.39	2.04	0.0019
TC0100001760.mm.1			NonCoding	11.99	12.6	-1.53	0.0935
TC0100001761.mm.1			NonCoding	7.45	7.46	-1.01	0.2945
TC0100001762.mm.1			NonCoding	5.68	4.72	1.94	0.033
TC0100001763.mm.1			NonCoding	4.65	4.57	1.06	0.2976
TC0100001764.mm.1			NonCoding	6.01	4.28	3.32	0.0003
TC0100001765.mm.1	Dusp10	dual specificity phosphatase 10	Coding	6.25	5.97	1.22	0.3473
TC0100001766.mm.1			NonCoding	7.08	5.7	2.62	0.0017
TC0100001767.mm.1			NonCoding	6.57	4.91	3.16	0.0008
TC0100001768.mm.1			NonCoding	5.19	4.63	1.48	0.0713
TC0100001769.mm.1			NonCoding	5.94	4.83	2.17	0.0335
TC0100001770.mm.1	4930488B22Rik	RIKEN cDNA 4930488B22 gene	NonCoding	5.84	4.5	2.53	0.0219
TC0100001771.mm.1			NonCoding	6.18	5.31	1.84	0.0112
TC0100001772.mm.1			NonCoding	6.72	5.66	2.08	0.0104
TC0100001773.mm.1			NonCoding	8.08	5.82	4.78	9.36e-05
TC0100001774.mm.1			NonCoding	5.92	5.13	1.73	0.02
TC0100001775.mm.1			NonCoding	6.28	4.88	2.63	0.0092
TC0100001776.mm.1			NonCoding	6.08	4.49	3.01	0.0003
TC0100001777.mm.1			NonCoding	6.12	4.76	2.57	0.046
TC0100001778.mm.1			NonCoding	5.55	4.11	2.71	0.017
TC0100001779.mm.1	Rab3gap2	RAB3 GTPase activating protein subunit 2	Multiple_Complex	6.65	8.64	-3.99	0.0001
TC0100001780.mm.1			NonCoding	6.11	4.71	2.64	0.0004
TC0100001781.mm.1	Snora36b; Mir664	small nucleolar RNA, H/ACA box 36B; microRNA 664	Multiple_Complex	6.96	6.67	1.22	0.2855
TC0100001782.mm.1			NonCoding	6.73	5.83	1.86	0.4281
TC0100001783.mm.1	Mir215	microRNA 215	Multiple_Complex	8.71	6.89	3.54	0.004
TC0100001784.mm.1	Mir194-1	microRNA 194-1	Precursor_microRNA	4.23	4.86	-1.54	0.0212
TC0100001785.mm.1			NonCoding	6.92	4.71	4.64	0.0005
TC0100001786.mm.1	Bpnt1	bisphosphate 3-nucleotidase 1; bisphosphate 3'-nucleotidase 1	Multiple_Complex	6.78	7.74	-1.94	0.1004
TC0100001787.mm.1	Eprs	glutamyl-prolyl-tRNA synthetase	Multiple_Complex	7.31	8.64	-2.52	0.0025
TC0100001788.mm.1	Slc30a10	solute carrier family 30, member 10; solute carrier family 30, member 10 (Slc30a10), mRNA.	Multiple_Complex	6.36	5.03	2.52	0.0025
TC0100001789.mm.1	5033404E19Rik	NSA2 ribosome biogenesis homolog pseudogene; RIKEN cDNA 5033404E19 gene (5033404E19Rik), non-coding RNA.	NonCoding	6.05	5.17	1.85	0.106
TC0100001790.mm.1	Mir297c	microRNA 297c	Precursor_microRNA	11.56	10.06	2.82	0.203
TC0100001791.mm.1			NonCoding	5.26	4.64	1.53	0.0992
TC0100001792.mm.1			NonCoding	5.64	4.63	2.01	0.0293
TC0100001793.mm.1	Gm23821	predicted gene, 23821 [Source:MGI Symbol;Acc:MGI:5453598]	Ribosomal	5.2	4.32	1.85	0.0199
TC0100001794.mm.1			NonCoding	5.43	4.17	2.38	0.0028
TC0100001795.mm.1			NonCoding	5.54	4.62	1.89	0.0048
TC0100001796.mm.1	Gm26169	predicted gene, 26169 [Source:MGI Symbol;Acc:MGI:5455946]	Small_RNA	4.03	3.85	1.13	0.4846
TC0100001797.mm.1			NonCoding	6.06	5.28	1.71	0.0611
TC0100001798.mm.1	A430105J06Rik	RIKEN cDNA A430105J06 gene [Source:MGI Symbol;Acc:MGI:1924439]	NonCoding	6.01	5.49	1.43	0.0618
TC0100001799.mm.1			NonCoding	6.06	4.99	2.1	0.0111
TC0100001800.mm.1	Gm3809	predicted gene 3809 [Source:MGI Symbol;Acc:MGI:3781982]	Pseudogene	9.75	12.11	-5.16	0.0001
TC0100001801.mm.1	D1Pas1	DNA segment, Chr 1, Pasteur Institute 1	Coding	4.47	3.9	1.48	0.0319
TC0100001802.mm.1			NonCoding	8.18	8.49	-1.24	0.1801
TC0100001803.mm.1	1700007P06Rik	RIKEN cDNA 1700007P06 gene	NonCoding	6.56	5.83	1.66	0.0335
TC0100001804.mm.1	Gpatch2	G patch domain containing 2	Multiple_Complex	6.55	6.78	-1.18	0.4379
TC0100001805.mm.1			NonCoding	6.71	5.59	2.17	0.0015
TC0100001806.mm.1	Esrrg	estrogen-related receptor gamma	Multiple_Complex	7.36	6.99	1.29	0.2635
TC0100001808.mm.1			NonCoding	6.1	4.87	2.34	0.0557
TC0100001809.mm.1			NonCoding	6.44	5.29	2.21	0.0245
TC0100001810.mm.1			NonCoding	7.06	5.22	3.59	0.0002
TC0100001811.mm.1			NonCoding	6.79	6.02	1.71	0.0889
TC0100001812.mm.1	Ush2a	Usher syndrome 2A (autosomal recessive, mild)	Multiple_Complex	5.8	4.8	2	0.0022
TC0100001813.mm.1			NonCoding	5.68	4.29	2.63	0.0016
TC0100001814.mm.1	Gm25269	predicted gene, 25269 [Source:MGI Symbol;Acc:MGI:5455046]	Small_RNA	6.74	6.03	1.63	0.0691
TC0100001815.mm.1			NonCoding	5.7	5.57	1.09	0.5777
TC0100001816.mm.1			NonCoding	7.4	7.68	-1.22	0.2578
TC0100001817.mm.1			NonCoding	5.83	4.62	2.31	0.0021
TC0100001818.mm.1	Gm2149	PREDICTED: predicted gene 2149 (Gm2149), miscRNA.	NonCoding	6.74	5.74	2.01	0.0106
TC0100001819.mm.1	Gm24092	predicted gene, 24092 [Source:MGI Symbol;Acc:MGI:5453869]	Precursor_microRNA	11.03	17.3	-77.37	0.0018
TC0100001820.mm.1			NonCoding	6.43	5.17	2.38	0.0052
TC0100001821.mm.1	Ptpn14	protein tyrosine phosphatase, non-receptor type 14; Synthetic construct Mus musculus clone IMAGE:100068129, MGC:195746 protein tyrosine phosphatase, non-receptor type 14 (Ptpn14) mRNA, encodes complete protein.	Multiple_Complex	6.93	7.97	-2.05	0.0027
TC0100001822.mm.1			NonCoding	6.6	5.48	2.18	0.0331
TC0100001823.mm.1			NonCoding	6.17	5.16	2.01	0.0018
TC0100001824.mm.1			NonCoding	7.09	5.56	2.9	0.0006
TC0100001825.mm.1	Prox1os; RP24-94B12.2; Gm17566	prospero homeobox 1, opposite strand [Source:MGI Symbol;Acc:MGI:4937200]; novel transcript, antisense to Prox1; predicted gene, 17566	NonCoding	5.69	4.42	2.41	0.0168
TC0100001826.mm.1			NonCoding	4.99	3.97	2.03	0.0258
TC0100001827.mm.1			NonCoding	6.13	5.73	1.31	0.2461
TC0100001828.mm.1			NonCoding	7.91	6.95	1.95	0.0324
TC0100001829.mm.1			NonCoding	5.88	5.26	1.55	0.1382
TC0100001830.mm.1			NonCoding	5.58	4.41	2.25	0.0089
TC0100001831.mm.1	Angel2	angel homolog 2 (Drosophila)	Multiple_Complex	7.27	7.36	-1.06	0.7688
TC0100001832.mm.1			NonCoding	6.56	4.37	4.59	0.0002
TC0100001833.mm.1	A230020J21Rik	RIKEN cDNA A230020J21 gene	Multiple_Complex	5.68	4.58	2.14	0.0445
TC0100001834.mm.1	Spata45	spermatogenesis associated 45	Coding	5.51	5.7	-1.14	0.223
TC0100001835.mm.1			NonCoding	6.4	7.35	-1.92	0.012
TC0100001836.mm.1	Nsl1	NSL1, MIND kinetochore complex component, homolog (S. cerevisiae)	Coding	7.03	5.48	2.94	0.0042
TC0100001837.mm.1	Batf3	basic leucine zipper transcription factor, ATF-like 3	Multiple_Complex	6.77	5.8	1.96	0.0176
TC0100001838.mm.1	Gm24748	predicted gene, 24748	NonCoding	5.22	5.8	-1.49	0.1959
TC0100001839.mm.1	D730003I15Rik	RIKEN cDNA D730003I15 gene	NonCoding	6.03	6.86	-1.78	0.0817
TC0100001840.mm.1			NonCoding	8.47	6.4	4.21	0.0082
TC0100001841.mm.1			NonCoding	6.37	6.08	1.23	0.0929
TC0100001842.mm.1			NonCoding	6.48	4.8	3.19	0.0021
TC0100001843.mm.1	LOC100861628	PREDICTED: uncharacterized LOC100861628 (LOC100861628), miscRNA.	NonCoding	5.33	4.97	1.28	0.1692
TC0100001844.mm.1	Tmem206	transmembrane protein 206	Coding	7.58	7.2	1.3	0.376
TC0100001845.mm.1			NonCoding	6.69	6.13	1.47	0.0355
TC0100001846.mm.1			NonCoding	6.08	5.12	1.94	0.0101
TC0100001847.mm.1			NonCoding	6.77	4.72	4.13	0.0282
TC0100001848.mm.1			NonCoding	5.59	4.97	1.53	0.0169
TC0100001849.mm.1			NonCoding	5.16	4.77	1.31	0.3178
TC0100001850.mm.1			NonCoding	8.03	5.83	4.59	0.0007
TC0100001851.mm.1			NonCoding	5.22	4.42	1.73	0.0119
TC0100001852.mm.1			NonCoding	7.2	9.3	-4.28	0.0006
TC0100001853.mm.1	Ints7	integrator complex subunit 7	Multiple_Complex	7.05	7.72	-1.59	0.1535
TC0100001854.mm.1			NonCoding	7.44	5.65	3.48	0.0132
TC0100001855.mm.1	Lpgat1	lysophosphatidylglycerol acyltransferase 1	Multiple_Complex	7.39	7.74	-1.27	0.3422
TC0100001856.mm.1			NonCoding	7.17	5.59	2.99	0.0012
TC0100001857.mm.1			NonCoding	6.24	4.23	4.03	0.0009
TC0100001858.mm.1	Nek2	NIMA (never in mitosis gene a)-related expressed kinase 2	Multiple_Complex	6	5.14	1.81	0.0139
TC0100001859.mm.1	Slc30a1	solute carrier family 30 (zinc transporter), member 1	Multiple_Complex	7.29	7.09	1.15	0.3932
TC0100001860.mm.1	Rd3	retinal degeneration 3	Coding	6.1	5.21	1.85	0.0046
TC0100001861.mm.1	Gm26879	predicted gene, 26879 [Source:MGI Symbol;Acc:MGI:5477373]	NonCoding	6.04	5.46	1.5	0.0204
TC0100001862.mm.1	Gm10516	predicted gene 10516	NonCoding	6.58	7.05	-1.39	0.0676
TC0100001863.mm.1	Kcnh1	potassium voltage-gated channel, subfamily H (eag-related), member 1	Multiple_Complex	6.79	7.05	-1.19	0.964
TC0100001864.mm.1			NonCoding	7.61	13.62	-64.77	2.57e-07
TC0100001865.mm.1	Gm22265	predicted gene, 22265 [Source:MGI Symbol;Acc:MGI:5452042]	Small_RNA	7.05	5.43	3.07	0.0063
TC0100001866.mm.1	1700065J18Rik	RIKEN cDNA 1700065J18 gene; RIKEN cDNA 1700065J18 gene (1700065J18Rik), non-coding RNA.	NonCoding	5.97	4.91	2.08	0.0043
TC0100001867.mm.1	Gm15867	predicted gene 15867	NonCoding	6.62	5.79	1.78	0.0276
TC0100001869.mm.1	Gm15872; RP23-282D4.2	predicted gene 15872 [Source:MGI Symbol;Acc:MGI:3801847]; Novel transcript	NonCoding	5.88	5.27	1.52	0.0619
TC0100001870.mm.1	4930570N18Rik; AL365322.3	RIKEN cDNA 4930570N18 gene [Source:MGI Symbol;Acc:MGI:1925300]; novel transcript	NonCoding	6.42	5.29	2.2	0.0595
TC0100001871.mm.1	Lamb3	laminin, beta 3	Multiple_Complex	5.51	5.09	1.35	0.0623
TC0100001872.mm.1	Gm19753	PREDICTED: predicted gene, 19753, transcript variant 1 (Gm19753), miscRNA.	NonCoding	5.52	5.06	1.37	0.0594
TC0100001873.mm.1			NonCoding	5.58	5.26	1.25	0.3877
TC0100001874.mm.1			NonCoding	5.91	4.67	2.36	0.0533
TC0100001875.mm.1			NonCoding	6.68	5.49	2.27	0.1544
TC0100001876.mm.1			NonCoding	8.68	7.31	2.59	0.0134
TC0100001877.mm.1	Plxna2	plexin A2	Multiple_Complex	6.93	8.84	-3.75	0.0032
TC0100001878.mm.1			NonCoding	6.98	8.45	-2.77	0.0076
TC0100001879.mm.1			NonCoding	6.45	6.43	1.01	0.8104
TC0100001880.mm.1	Mir3962	microRNA 3962	Precursor_microRNA	5.54	4.7	1.8	0.0851
TC0100001881.mm.1	Gm23885	predicted gene, 23885	NonCoding	6.53	5.01	2.87	0.0011
TC0100001882.mm.1	Cd34	CD34 antigen	Multiple_Complex	7.55	9.24	-3.23	0.0014
TC0100001883.mm.1	A330023F24Rik; Mir29c; Mir29b-2	RIKEN cDNA A330023F24 gene; microRNA 29c; microRNA 29b-2	Multiple_Complex	7.27	7.94	-1.59	0.0328
TC0100001884.mm.1			NonCoding	5.39	7.22	-3.56	0.0901
TC0100001885.mm.1			NonCoding	6.64	8.08	-2.72	0.0351
TC0100001886.mm.1			NonCoding	6.25	4.97	2.43	0.1116
TC0100001887.mm.1			NonCoding	6.1	5.36	1.67	0.0717
TC0100001888.mm.1	Gm24802	predicted gene, 24802 [Source:MGI Symbol;Acc:MGI:5454579]	Precursor_microRNA	14.12	18.76	-25.02	0.0054
TC0100001889.mm.1	Xkr4	X Kell blood group precursor related family member 4	Multiple_Complex	7.47	7.49	-1.01	0.6167
TC0100001890.mm.1			NonCoding	4.95	4.78	1.12	0.4818
TC0100001891.mm.1			NonCoding	7.31	7.38	-1.05	0.6369
TC0100001892.mm.1			NonCoding	7.51	7.03	1.4	0.4513
TC0100001893.mm.1			NonCoding	7.22	4.87	5.09	0.0002
TC0100001894.mm.1			NonCoding	7.27	5.35	3.78	0.0139
TC0100001895.mm.1			NonCoding	7.19	5.72	2.78	0.1445
TC0100001896.mm.1			NonCoding	7.45	6.67	1.72	0.9707
TC0100001897.mm.1	Gm19938	PREDICTED: predicted gene, 19938 (Gm19938), miscRNA.	NonCoding	6.31	6.41	-1.07	0.3139
TC0100001898.mm.1			NonCoding	7.34	5.48	3.65	0.0006
TC0100001899.mm.1	Gm27396	predicted gene, 27396 [Source:MGI Symbol;Acc:MGI:5530778]	Small_RNA	6.32	5.73	1.5	0.5657
TC0100001900.mm.1			NonCoding	7.5	7.08	1.33	0.2838
TC0100001901.mm.1			NonCoding	6.15	4.44	3.25	0.0035
TC0100001902.mm.1			NonCoding	6.45	5.98	1.39	0.0233
TC0100001903.mm.1			NonCoding	5.1	4.45	1.58	0.1083
TC0100001904.mm.1	Rp1	retinitis pigmentosa 1 (human)	Multiple_Complex	6.87	5.11	3.38	0.0006
TC0100001905.mm.1	Sox17	SRY (sex determining region Y)-box 17; Synthetic construct Mus musculus clone IMAGE:100016271, MGC:184514 SRY-box containing gene 17 (Sox17) mRNA, encodes complete protein.; SRY-box containing gene 17; SRY-box containing gene 17 (Sox17), mRNA.	Coding	6.61	6.62	-1.01	0.8512
TC0100001906.mm.1			NonCoding	5.69	5.06	1.55	0.0416
TC0100001907.mm.1	Gm6085	predicted gene 6085 [Source:MGI Symbol;Acc:MGI:3646770]	Pseudogene	6.57	6.13	1.36	0.0639
TC0100001908.mm.1	Gm25493	predicted gene, 25493 [Source:MGI Symbol;Acc:MGI:5455270]	Small_RNA	5.53	4.2	2.52	0.0026
TC0100001909.mm.1	Mrpl15	mitochondrial ribosomal protein L15	Multiple_Complex	6.3	6.15	1.11	0.5844
TC0100001910.mm.1			NonCoding	9.02	6.98	4.11	0.0064
TC0100001911.mm.1	Gm19860	PREDICTED: predicted gene, 19860, transcript variant 2 (Gm19860), miscRNA.; PREDICTED: predicted gene, 19860, transcript variant 3 (Gm19860), miscRNA.; PREDICTED: predicted gene, 19860 (Gm19860), miscRNA.	NonCoding	7.51	5.88	3.1	0.5127
TC0100001912.mm.1			NonCoding	4.62	4.4	1.17	0.3975
TC0100001913.mm.1	Gm6104	predicted gene 6104 [Source:MGI Symbol;Acc:MGI:3648587]	Coding	7.64	8.92	-2.43	0.0011
TC0100001914.mm.1	Rgs20	regulator of G-protein signaling 20	Multiple_Complex	6.41	6.02	1.31	0.1191
TC0100001915.mm.1	Gm17100	predicted gene 17100 [Source:MGI Symbol;Acc:MGI:4937927]	Multiple_Complex	5.72	4.91	1.76	0.023
TC0100001916.mm.1			NonCoding	5.51	4.72	1.73	0.0405
TC0100001917.mm.1			NonCoding	10.48	16.91	-86.01	0.0016
TC0100001918.mm.1	Gm22463	predicted gene, 22463 [Source:MGI Symbol;Acc:MGI:5452240]	Precursor_microRNA	12.71	18.3	-48.12	0.0017
TC0100001919.mm.1			NonCoding	6.1	5.24	1.82	0.0763
TC0100001920.mm.1	Npbwr1	neuropeptides B/W receptor 1	Coding	4.64	3.78	1.81	0.0087
TC0100001921.mm.1			NonCoding	6.38	6.33	1.04	0.4037
TC0100001922.mm.1	4732440D04Rik; AC139064.2	RIKEN cDNA 4732440D04 gene [Source:MGI Symbol;Acc:MGI:3604103]; novel transcript	NonCoding	7.48	7.58	-1.07	0.3585
TC0100001923.mm.1	4732440D04Rik	RIKEN cDNA 4732440D04 gene [Source:MGI Symbol;Acc:MGI:3604103]	Coding	5.41	4.7	1.63	0.1246
TC0100001924.mm.1			NonCoding	6.71	5.96	1.69	0.0147
TC0100001925.mm.1			NonCoding	5.15	4.09	2.08	0.0169
TC0100001926.mm.1			NonCoding	5.88	4.87	2.01	0.0098
TC0100001927.mm.1	Gm26983	predicted gene, 26983 [Source:MGI Symbol;Acc:MGI:5504098]	Multiple_Complex	7.04	6.59	1.37	0.1374
TC0100001928.mm.1	Gm26901	predicted gene, 26901 [Source:MGI Symbol;Acc:MGI:5477395]	NonCoding	7.33	6.39	1.93	0.0029
TC0100001929.mm.1			NonCoding	6.26	5.51	1.68	0.0105
TC0100001930.mm.1			NonCoding	10.46	12.33	-3.65	0.0197
TC0100001932.mm.1	Sntg1	syntrophin, gamma 1; Synthetic construct Mus musculus clone IMAGE:100063934, MGC:193401 syntrophin, gamma 1 (Sntg1) mRNA, encodes complete protein.	Multiple_Complex	6.62	6.14	1.39	0.0677
TC0100001933.mm.1			NonCoding	5.11	4.69	1.34	0.103
TC0100001934.mm.1	Gm16284	predicted gene 16284 [Source:MGI Symbol;Acc:MGI:3826541]	Multiple_Complex	7.64	8.57	-1.9	0.0062
TC0100001935.mm.1	Gm23358	predicted gene, 23358 [Source:MGI Symbol;Acc:MGI:5453135]	Precursor_microRNA	7.19	7.69	-1.41	0.0914
TC0100001936.mm.1			NonCoding	7.8	4.7	8.54	0.0012
TC0100001937.mm.1	Gm15452	predicted gene 15452 [Source:MGI Symbol;Acc:MGI:3768636]	Multiple_Complex	5.72	4.71	2.02	0.0272
TC0100001938.mm.1	Gm6152	predicted gene 6152 [Source:MGI Symbol;Acc:MGI:3648859]	Multiple_Complex	6.63	5.75	1.85	0.1811
TC0100001939.mm.1	Gm7493	predicted gene 7493 [Source:MGI Symbol;Acc:MGI:3643471]	Multiple_Complex	7.78	8.33	-1.46	0.7578
TC0100001940.mm.1			NonCoding	6.58	6.27	1.24	0.1894
TC0100001941.mm.1			NonCoding	5.48	5.9	-1.34	0.6967
TC0100001942.mm.1	2610203C22Rik	RIKEN cDNA 2610203C22 gene	Multiple_Complex	5.91	4.88	2.03	0.0166
TC0100001943.mm.1	Mybl1	myeloblastosis oncogene-like 1	Multiple_Complex	6.7	5.87	1.77	0.054
TC0100001944.mm.1	Vcpip1	valosin containing protein (p97)/p47 complex interacting protein 1	Multiple_Complex	8.35	9.58	-2.34	0.0825
TC0100001945.mm.1	Gm6195	predicted pseudogene 6195	Pseudogene	6.25	5.17	2.12	0.004
TC0100001946.mm.1	Gm22607	predicted gene, 22607 [Source:MGI Symbol;Acc:MGI:5452384]	Small_RNA	7.16	6.6	1.47	0.3567
TC0100001947.mm.1	Snhg6	small nucleolar RNA host gene 6; small nucleolar RNA host gene (non-protein coding) 6	NonCoding	6.02	5.9	1.08	0.5236
TC0100001948.mm.1	Snord87	small nucleolar RNA, C/D box 87	Small_RNA	7.48	10.78	-9.87	0.0104
TC0100001949.mm.1	Tcf24	transcription factor 24	Multiple_Complex	5.77	5.58	1.14	0.4521
TC0100001950.mm.1	Ppp1r42	protein phosphatase 1, regulatory subunit 42 (Ppp1r42), transcript variant 1, mRNA.; protein phosphatase 1, regulatory subunit 42	Multiple_Complex	6.32	5.27	2.06	0.0083
TC0100001951.mm.1	Gm24674	predicted gene, 24674 [Source:MGI Symbol;Acc:MGI:5454451]	Small_RNA	6.83	5.64	2.28	0.0315
TC0100001952.mm.1	Cops5	COP9 (constitutive photomorphogenic) homolog, subunit 5 (Arabidopsis thaliana); COP9 (constitutive photomorphogenic) homolog, subunit 5 (Arabidopsis thaliana) (Cops5), mRNA.	Multiple_Complex	7.9	7.75	1.11	0.6264
TC0100001953.mm.1			NonCoding	6.32	5.8	1.44	0.8665
TC0100001954.mm.1			NonCoding	7.34	6.57	1.7	0.2483
TC0100001955.mm.1	Arfgef1	ADP-ribosylation factor guanine nucleotide-exchange factor 1(brefeldin A-inhibited)	Multiple_Complex	7.89	10.91	-8.13	0.0002
TC0100001956.mm.1			NonCoding	6.44	7.92	-2.79	0.019
TC0100001957.mm.1	Cpa6	carboxypeptidase A6; carboxypeptidase A6 (Cpa6), mRNA.	Multiple_Complex	6.87	5.07	3.48	0.0002
TC0100001958.mm.1			NonCoding	6.81	5.74	2.09	0.0029
TC0100001959.mm.1	Gm15604	predicted gene 15604 [Source:MGI Symbol;Acc:MGI:3783051]	Pseudogene	6.05	5.88	1.12	0.3293
TC0100001960.mm.1	Gm25253	predicted gene, 25253 [Source:MGI Symbol;Acc:MGI:5455030]	Small_RNA	6.55	5.46	2.12	0.0137
TC0100001961.mm.1	Mir467e	microRNA 467e	Multiple_Complex	8.67	7.28	2.62	0.1927
TC0100001962.mm.1			NonCoding	6.74	4.7	4.1	0.0033
TC0100001963.mm.1	Gm24173	predicted gene, 24173 [Source:MGI Symbol;Acc:MGI:5453950]	Small_RNA	8.45	6.26	4.57	0.0125
TC0100001964.mm.1			NonCoding	6.96	5.54	2.69	0.0032
TC0100001965.mm.1			NonCoding	6.85	5.34	2.84	0.0045
TC0100001966.mm.1			NonCoding	6.85	5.51	2.54	0.0012
TC0100001967.mm.1	Slco5a1	solute carrier organic anion transporter family, member 5A1	Multiple_Complex	6.54	6.47	1.05	0.7708
TC0100001968.mm.1	Prdm14	PR domain containing 14	Coding	6.22	5.03	2.28	0.0028
TC0100001969.mm.1	Ncoa2	nuclear receptor coactivator 2 (Ncoa2), transcript variant 2, mRNA.; nuclear receptor coactivator 2	Multiple_Complex	7.23	8.09	-1.81	0.0189
TC0100001970.mm.1			NonCoding	5.91	6.42	-1.43	0.8994
TC0100001971.mm.1			NonCoding	6.11	5.32	1.73	0.065
TC0100001972.mm.1			NonCoding	6.93	5.93	2	0.0123
TC0100001973.mm.1			NonCoding	6.48	6.25	1.17	0.389
TC0100001974.mm.1			NonCoding	5.99	5.95	1.03	0.6741
TC0100001975.mm.1	Gm23169	predicted gene, 23169 [Source:MGI Symbol;Acc:MGI:5452946]	Small_RNA	8.19	9.77	-2.98	0.0027
TC0100001976.mm.1			NonCoding	7.3	7.34	-1.03	0.6592
TC0100001977.mm.1			NonCoding	5.96	8.44	-5.6	9.06e-05
TC0100001978.mm.1	Tram1	translocating chain-associating membrane protein 1	Coding	8.91	11.3	-5.25	0.0002
TC0100001979.mm.1			NonCoding	6.37	6.17	1.15	0.7175
TC0100001980.mm.1	Lactb2	lactamase, beta 2	Multiple_Complex	8.16	8.94	-1.71	0.0145
TC0100001981.mm.1			NonCoding	8.17	6.53	3.12	0.0012
TC0100001982.mm.1	Gm26273	predicted gene, 26273 [Source:MGI Symbol;Acc:MGI:5456050]	Small_RNA	6.1	6.37	-1.21	0.7021
TC0100001983.mm.1	Gm5523	glyceraldehyde-3-phosphate dehydrogenase pseudogene	Multiple_Complex	9.38	12.83	-10.9	9.16e-05
TC0100001984.mm.1			NonCoding	7.13	4.61	5.74	0.0002
TC0100001985.mm.1	Eya1	eyes absent 1 homolog (Drosophila)	Multiple_Complex	6.13	5.74	1.31	0.1096
TC0100001986.mm.1			NonCoding	6.06	4.82	2.36	0.0676
TC0100001987.mm.1	Msc	musculin	Coding	5.77	5.52	1.19	0.2427
TC0100001988.mm.1	Smt3h2-ps4	SMT3 suppressor of mif two 3 homolog 2, pseudogene 4 (S. cerevisiae)	Pseudogene	7.41	13.07	-50.51	2.49e-05
TC0100001989.mm.1	Trpa1	transient receptor potential cation channel, subfamily A, member 1	Coding	7.15	6.87	1.21	0.6864
TC0100001990.mm.1	Gm26345	predicted gene, 26345 [Source:MGI Symbol;Acc:MGI:5456122]	Small_RNA	5.47	4.29	2.26	0.1835
TC0100001991.mm.1	Gm10566	predicted gene 10566 [Source:MGI Symbol;Acc:MGI:3642220]	Multiple_Complex	13	18.1	-34.27	0.0004
TC0100001992.mm.1	Gm25227	predicted gene, 25227 [Source:MGI Symbol;Acc:MGI:5455004]	Small_RNA	7.11	5.99	2.17	0.0617
TC0100001993.mm.1			NonCoding	7.82	7.2	1.54	0.36
TC0100001994.mm.1	Sbspon	somatomedin B and thrombospondin, type 1 domain containing	Coding	5.52	6.64	-2.18	0.0137
TC0100001995.mm.1	4930444P10Rik	RIKEN cDNA 4930444P10 gene	Coding	5.31	5.09	1.17	0.4385
TC0100001996.mm.1	Rpl7	ribosomal protein L7	Multiple_Complex	6.74	8.24	-2.84	0.0062
TC0100001997.mm.1			NonCoding	7.14	5.56	2.99	0.0151
TC0100001998.mm.1			NonCoding	6.47	5.86	1.53	0.333
TC0100001999.mm.1	Stau2	staufen (RNA binding protein) homolog 2 (Drosophila)	Multiple_Complex	7.02	6.5	1.44	0.553
TC0100002000.mm.1			NonCoding	5.47	4.54	1.9	0.0047
TC0100002001.mm.1			NonCoding	6.78	6.04	1.67	0.0592
TC0100002002.mm.1	Ube2w	ubiquitin-conjugating enzyme E2W (putative); ubiquitin-conjugating enzyme E2W (putative) (Ube2w), transcript variant 1, mRNA.	Multiple_Complex	7.75	8.16	-1.33	0.115
TC0100002003.mm.1			NonCoding	5.4	5.03	1.29	0.1883
TC0100002004.mm.1			NonCoding	7.82	6.82	2	0.0158
TC0100002005.mm.1			NonCoding	7.18	7.78	-1.52	0.1602
TC0100002006.mm.1			NonCoding	8.52	8.61	-1.06	0.9044
TC0100002007.mm.1			NonCoding	7.65	10.35	-6.49	0.0007
TC0100002008.mm.1	Tceb1	transcription elongation factor B (SIII), polypeptide 1	Coding	8.05	10.16	-4.31	0.0446
TC0100002009.mm.1			NonCoding	5.07	4.77	1.23	0.0952
TC0100002010.mm.1			NonCoding	14.92	14.75	1.13	0.9917
TC0100002011.mm.1	Gm5828	predicted gene 5828 [Source:MGI Symbol;Acc:MGI:3644176]	Coding	7.32	6.61	1.64	0.0211
TC0100002012.mm.1	Jph1	junctophilin 1	Coding	6.3	6.26	1.02	0.5134
TC0100002013.mm.1			NonCoding	5.81	4.83	1.97	0.0058
TC0100002014.mm.1			NonCoding	8.51	6.79	3.29	0.0977
TC0100002015.mm.1			NonCoding	5.9	5.62	1.21	0.4783
TC0100002016.mm.1	Gm16070; AC104917.1	predicted gene 16070 [Source:MGI Symbol;Acc:MGI:3801761]; novel transcript; predicted gene 16070	NonCoding	6.24	6.91	-1.6	0.0232
TC0100002017.mm.1			NonCoding	7.35	6.94	1.32	0.1699
TC0100002018.mm.1			NonCoding	6.2	4.99	2.31	0.0014
TC0100002019.mm.1	Crisp4	cysteine-rich secretory protein 4; Synthetic construct Mus musculus clone IMAGE:100015779, MGC:183434 cysteine-rich secretory protein 4 (Crisp4) mRNA, encodes complete protein.	Multiple_Complex	5.73	4.82	1.87	0.0532
TC0100002020.mm.1	Defb44-ps	defensin beta 44, pseudogene	Multiple_Complex	7.65	7.05	1.51	0.3219
TC0100002021.mm.1	Defb18	defensin beta 18; Synthetic construct Mus musculus clone IMAGE:100015790, MGC:183440 defensin beta 18 (Defb18) mRNA, encodes complete protein.	Coding	6.07	5.32	1.68	0.9085
[truncated: 63,957 more rows]
